# Supplementary material for: Identification of a new family of putative PD-(D/E)XK nucleases with unusual phylogenomic distribution and a new type of the active site
Source: BMC Genomics. 2005 Feb 18;6:21. doi: 10.1186/1471-2164-6-21 (PMC551604; doi:10.1186/1471-2164-6-21)
Supplement: Additional File 1 — The additional data file all3650.pdb contains the coordinates of the original all3650 model (obtained before the Tt1808 structure was published) in the PDB format. [file 1471-2164-6-21-S1.pdb]

COMPND    ?
REMARK    File generated by Swiss-PdbViewer  3.70b15
REMARK    http://www.expasy.org/spdbv/
ATOM      1  N   MET     1      16.923   3.629 -11.711  1.00 82.49
ATOM      2  CA  MET     1      15.532   3.222 -11.418  1.00 82.49
ATOM      3  C   MET     1      14.638   3.899 -12.408  1.00 82.49
ATOM      4  O   MET     1      15.107   4.666 -13.246  1.00 82.49
ATOM      5  CB  MET     1      15.156   3.660  -9.993  1.00 82.49
ATOM      6  CG  MET     1      16.167   3.175  -8.947  1.00 82.49
ATOM      7  SD  MET     1      16.315   1.370  -8.773  1.00 82.49
ATOM      8  CE  MET     1      15.323   1.264  -7.256  1.00 82.49
ATOM      9  N   ASN     2      13.319   3.639 -12.342  1.00 82.49
ATOM     10  CA  ASN     2      12.441   4.236 -13.306  1.00 82.49
ATOM     11  C   ASN     2      12.392   5.706 -13.045  1.00 82.49
ATOM     12  O   ASN     2      12.632   6.160 -11.929  1.00 82.49
ATOM     13  CB  ASN     2      10.994   3.716 -13.244  1.00 82.49
ATOM     14  CG  ASN     2      10.990   2.277 -13.731  1.00 82.49
ATOM     15  OD1 ASN     2      11.902   1.847 -14.437  1.00 82.49
ATOM     16  ND2 ASN     2       9.932   1.510 -13.354  1.00 82.49
ATOM     17  N   GLN     3      12.111   6.494 -14.103  1.00 82.49
ATOM     18  CA  GLN     3      12.003   7.916 -13.951  1.00 82.49
ATOM     19  C   GLN     3      10.725   8.331 -14.611  1.00 82.49
ATOM     20  O   GLN     3      10.165   7.598 -15.423  1.00 82.49
ATOM     21  CB  GLN     3      13.163   8.693 -14.597  1.00 82.49
ATOM     22  CG  GLN     3      14.517   8.383 -13.950  1.00 82.49
ATOM     23  CD  GLN     3      14.434   8.770 -12.479  1.00 82.49
ATOM     24  OE1 GLN     3      13.839   9.789 -12.130  1.00 82.49
ATOM     25  NE2 GLN     3      15.035   7.936 -11.589  1.00 82.49
ATOM     26  N   PRO     4      10.222   9.478 -14.262  1.00 12.50
ATOM     27  CA  PRO     4       8.992   9.924 -14.852  1.00 12.50
ATOM     28  C   PRO     4       9.156  10.210 -16.307  1.00 12.50
ATOM     29  O   PRO     4       8.159  10.242 -17.024  1.00 12.50
ATOM     30  CB  PRO     4       8.545  11.126 -14.027  1.00 12.50
ATOM     31  CG  PRO     4       9.130  10.833 -12.633  1.00 12.50
ATOM     32  CD  PRO     4      10.388   9.993 -12.912  1.00 12.50
ATOM     33  N   THR     5      10.397  10.464 -16.747  1.00 20.00
ATOM     34  CA  THR     5      10.691  10.779 -18.114  1.00 20.00
ATOM     35  C   THR     5      10.533   9.540 -18.947  1.00 20.00
ATOM     36  O   THR     5      10.198   9.607 -20.127  1.00 20.00
ATOM     37  CB  THR     5      12.105  11.232 -18.295  1.00 20.00
ATOM     38  OG1 THR     5      12.400  12.299 -17.407  1.00 20.00
ATOM     39  CG2 THR     5      12.249  11.733 -19.737  1.00 20.00
ATOM     40  N   THR     6      10.807   8.371 -18.345  1.00 10.00
ATOM     41  CA  THR     6      10.830   7.108 -19.029  1.00 10.00
ATOM     42  C   THR     6       9.470   6.702 -19.509  1.00 10.00
ATOM     43  O   THR     6       9.367   5.960 -20.484  1.00 10.00
ATOM     44  CB  THR     6      11.350   5.974 -18.191  1.00 10.00
ATOM     45  OG1 THR     6      10.458   5.690 -17.126  1.00 10.00
ATOM     46  CG2 THR     6      12.730   6.366 -17.636  1.00 10.00
ATOM     47  N   GLU     7       8.394   7.130 -18.822  1.00 67.49
ATOM     48  CA  GLU     7       7.079   6.661 -19.163  1.00 67.49
ATOM     49  C   GLU     7       6.656   7.123 -20.523  1.00 67.49
ATOM     50  O   GLU     7       6.880   8.267 -20.922  1.00 67.49
ATOM     51  CB  GLU     7       6.010   7.069 -18.136  1.00 67.49
ATOM     52  CG  GLU     7       6.204   6.382 -16.780  1.00 67.49
ATOM     53  CD  GLU     7       5.753   4.932 -16.913  1.00 67.49
ATOM     54  OE1 GLU     7       4.563   4.717 -17.270  1.00 67.49
ATOM     55  OE2 GLU     7       6.586   4.020 -16.662  1.00 67.49
ATOM     56  N   LYS     8       6.017   6.201 -21.276  1.00 82.49
ATOM     57  CA  LYS     8       5.546   6.481 -22.601  1.00 82.49
ATOM     58  C   LYS     8       4.053   6.521 -22.531  1.00 82.49
ATOM     59  O   LYS     8       3.410   5.506 -22.267  1.00 82.49
ATOM     60  CB  LYS     8       5.904   5.367 -23.599  1.00 82.49
ATOM     61  CG  LYS     8       7.405   5.212 -23.841  1.00 82.49
ATOM     62  CD  LYS     8       8.043   6.407 -24.550  1.00 82.49
ATOM     63  CE  LYS     8       9.550   6.253 -24.756  1.00 82.49
ATOM     64  NZ  LYS     8       9.832   5.019 -25.523  1.00 82.49
ATOM     65  N   VAL     9       3.458   7.704 -22.775  1.00 32.50
ATOM     66  CA  VAL     9       2.031   7.816 -22.709  1.00 32.50
ATOM     67  C   VAL     9       1.589   8.673 -23.846  1.00 32.50
ATOM     68  O   VAL     9       2.353   9.496 -24.342  1.00 32.50
ATOM     69  CB  VAL     9       1.548   8.484 -21.452  1.00 32.50
ATOM     70  CG1 VAL     9       1.904   7.591 -20.252  1.00 32.50
ATOM     71  CG2 VAL     9       2.171   9.889 -21.378  1.00 32.50
ATOM     72  N   ARG    10       0.342   8.480 -24.316  1.00 25.00
ATOM     73  CA  ARG    10      -0.150   9.325 -25.362  1.00 25.00
ATOM     74  C   ARG    10      -1.263  10.132 -24.777  1.00 25.00
ATOM     75  O   ARG    10      -2.282   9.590 -24.351  1.00 25.00
ATOM     76  CB  ARG    10      -0.689   8.557 -26.583  1.00 25.00
ATOM     77  CG  ARG    10      -1.223   9.469 -27.690  1.00 25.00
ATOM     78  CD  ARG    10      -1.554   8.741 -28.995  1.00 25.00
ATOM     79  NE  ARG    10      -2.261   9.710 -29.881  1.00 25.00
ATOM     80  CZ  ARG    10      -3.555   9.482 -30.252  1.00 25.00
ATOM     81  NH1 ARG    10      -4.182   8.327 -29.887  1.00 25.00
ATOM     82  NH2 ARG    10      -4.223  10.409 -31.000  1.00 25.00
ATOM     83  N   TRP    11      -1.082  11.468 -24.743  1.00 45.00
ATOM     84  CA  TRP    11      -2.064  12.326 -24.150  1.00 45.00
ATOM     85  C   TRP    11      -2.303  13.470 -25.081  1.00 45.00
ATOM     86  O   TRP    11      -1.496  13.751 -25.967  1.00 45.00
ATOM     87  CB  TRP    11      -1.613  12.926 -22.809  1.00 45.00
ATOM     88  CG  TRP    11      -1.425  11.905 -21.714  1.00 45.00
ATOM     89  CD1 TRP    11      -1.706  10.570 -21.715  1.00 45.00
ATOM     90  CD2 TRP    11      -0.868  12.202 -20.423  1.00 45.00
ATOM     91  NE1 TRP    11      -1.359  10.016 -20.506  1.00 45.00
ATOM     92  CE2 TRP    11      -0.842  11.010 -19.702  1.00 45.00
ATOM     93  CE3 TRP    11      -0.416  13.373 -19.887  1.00 45.00
ATOM     94  CZ2 TRP    11      -0.359  10.972 -18.425  1.00 45.00
ATOM     95  CZ3 TRP    11       0.070  13.333 -18.599  1.00 45.00
ATOM     96  CH2 TRP    11       0.097  12.154 -17.884  1.00 45.00
ATOM     97  N   ASN    12      -3.445  14.158 -24.891  1.00  2.50
ATOM     98  CA  ASN    12      -3.780  15.273 -25.723  1.00  2.50
ATOM     99  C   ASN    12      -2.818  16.369 -25.421  1.00  2.50
ATOM    100  O   ASN    12      -2.389  16.552 -24.283  1.00  2.50
ATOM    101  CB  ASN    12      -5.196  15.818 -25.479  1.00  2.50
ATOM    102  CG  ASN    12      -6.189  14.769 -25.956  1.00  2.50
ATOM    103  OD1 ASN    12      -6.109  14.294 -27.087  1.00  2.50
ATOM    104  ND2 ASN    12      -7.148  14.390 -25.068  1.00  2.50
ATOM    105  N   THR    13      -2.471  17.137 -26.468  1.00  0.00
ATOM    106  CA  THR    13      -1.520  18.202 -26.376  1.00  0.00
ATOM    107  C   THR    13      -2.052  19.244 -25.454  1.00  0.00
ATOM    108  O   THR    13      -1.296  19.877 -24.719  1.00  0.00
ATOM    109  CB  THR    13      -1.244  18.841 -27.705  1.00  0.00
ATOM    110  OG1 THR    13      -2.436  19.392 -28.239  1.00  0.00
ATOM    111  CG2 THR    13      -0.686  17.772 -28.658  1.00  0.00
ATOM    112  N   THR    14      -3.378  19.453 -25.474  1.00  0.00
ATOM    113  CA  THR    14      -3.958  20.470 -24.651  1.00  0.00
ATOM    114  C   THR    14      -3.696  20.149 -23.211  1.00  0.00
ATOM    115  O   THR    14      -3.355  21.036 -22.428  1.00  0.00
ATOM    116  CB  THR    14      -5.440  20.613 -24.861  1.00  0.00
ATOM    117  OG1 THR    14      -5.908  21.768 -24.184  1.00  0.00
ATOM    118  CG2 THR    14      -6.168  19.358 -24.351  1.00  0.00
ATOM    119  N   ASP    15      -3.847  18.867 -22.818  1.00  7.50
ATOM    120  CA  ASP    15      -3.633  18.479 -21.452  1.00  7.50
ATOM    121  C   ASP    15      -2.194  18.676 -21.100  1.00  7.50
ATOM    122  O   ASP    15      -1.868  19.124 -20.003  1.00  7.50
ATOM    123  CB  ASP    15      -3.998  17.010 -21.175  1.00  7.50
ATOM    124  CG  ASP    15      -5.517  16.908 -21.142  1.00  7.50
ATOM    125  OD1 ASP    15      -6.169  17.911 -20.741  1.00  7.50
ATOM    126  OD2 ASP    15      -6.047  15.829 -21.518  1.00  7.50
ATOM    127  N   LEU    16      -1.287  18.334 -22.029  1.00 45.00
ATOM    128  CA  LEU    16       0.111  18.511 -21.783  1.00 45.00
ATOM    129  C   LEU    16       0.444  19.955 -21.691  1.00 45.00
ATOM    130  O   LEU    16       1.400  20.315 -21.026  1.00 45.00
ATOM    131  CB  LEU    16       1.028  17.830 -22.795  1.00 45.00
ATOM    132  CG  LEU    16       1.161  16.347 -22.446  1.00 45.00
ATOM    133  CD1 LEU    16       1.963  16.164 -21.147  1.00 45.00
ATOM    134  CD2 LEU    16      -0.210  15.657 -22.396  1.00 45.00
ATOM    135  N   ALA    17      -0.272  20.843 -22.384  1.00  0.00
ATOM    136  CA  ALA    17       0.056  22.231 -22.227  1.00  0.00
ATOM    137  C   ALA    17      -0.201  22.608 -20.800  1.00  0.00
ATOM    138  O   ALA    17       0.521  23.412 -20.215  1.00  0.00
ATOM    139  CB  ALA    17      -0.803  23.154 -23.109  1.00  0.00
ATOM    140  N   LEU    18      -1.268  22.031 -20.217  1.00  0.00
ATOM    141  CA  LEU    18      -1.719  22.326 -18.886  1.00  0.00
ATOM    142  C   LEU    18      -0.694  21.941 -17.865  1.00  0.00
ATOM    143  O   LEU    18      -0.394  22.719 -16.962  1.00  0.00
ATOM    144  CB  LEU    18      -2.978  21.523 -18.513  1.00  0.00
ATOM    145  CG  LEU    18      -4.201  21.805 -19.401  1.00  0.00
ATOM    146  CD1 LEU    18      -5.411  20.962 -18.960  1.00  0.00
ATOM    147  CD2 LEU    18      -4.504  23.310 -19.464  1.00  0.00
ATOM    148  N   PHE    19      -0.107  20.736 -17.987  1.00 30.00
ATOM    149  CA  PHE    19       0.758  20.260 -16.943  1.00 30.00
ATOM    150  C   PHE    19       1.935  21.173 -16.744  1.00 30.00
ATOM    151  O   PHE    19       2.246  21.504 -15.603  1.00 30.00
ATOM    152  CB  PHE    19       1.269  18.823 -17.145  1.00 30.00
ATOM    153  CG  PHE    19       0.171  17.863 -16.859  1.00 30.00
ATOM    154  CD1 PHE    19      -0.747  17.518 -17.822  1.00 30.00
ATOM    155  CD2 PHE    19       0.076  17.302 -15.607  1.00 30.00
ATOM    156  CE1 PHE    19      -1.752  16.624 -17.534  1.00 30.00
ATOM    157  CE2 PHE    19      -0.925  16.409 -15.313  1.00 30.00
ATOM    158  CZ  PHE    19      -1.841  16.070 -16.279  1.00 30.00
ATOM    159  N   PRO    20       2.607  21.605 -17.776  1.00 10.00
ATOM    160  CA  PRO    20       3.703  22.499 -17.562  1.00 10.00
ATOM    161  C   PRO    20       3.329  23.790 -16.936  1.00 10.00
ATOM    162  O   PRO    20       4.214  24.457 -16.401  1.00 10.00
ATOM    163  CB  PRO    20       4.419  22.616 -18.897  1.00 10.00
ATOM    164  CG  PRO    20       4.263  21.198 -19.456  1.00 10.00
ATOM    165  CD  PRO    20       2.983  20.661 -18.799  1.00 10.00
ATOM    166  N   GLU    21       2.047  24.173 -16.978  1.00  0.00
ATOM    167  CA  GLU    21       1.701  25.409 -16.350  1.00  0.00
ATOM    168  C   GLU    21       2.047  25.258 -14.908  1.00  0.00
ATOM    169  O   GLU    21       2.406  26.220 -14.245  1.00  0.00
ATOM    170  CB  GLU    21       0.205  25.762 -16.438  1.00  0.00
ATOM    171  CG  GLU    21      -0.235  26.146 -17.854  1.00  0.00
ATOM    172  CD  GLU    21      -1.693  26.589 -17.832  1.00  0.00
ATOM    173  OE1 GLU    21      -2.585  25.725 -17.619  1.00  0.00
ATOM    174  OE2 GLU    21      -1.933  27.809 -18.038  1.00  0.00
ATOM    175  N   ASP    22       1.927  24.033 -14.384  1.00  0.00
ATOM    176  CA  ASP    22       2.174  23.712 -13.010  1.00  0.00
ATOM    177  C   ASP    22       3.638  23.731 -12.681  1.00  0.00
ATOM    178  O   ASP    22       4.014  23.566 -11.523  1.00  0.00
ATOM    179  CB  ASP    22       1.535  22.386 -12.604  1.00  0.00
ATOM    180  CG  ASP    22       0.040  22.669 -12.644  1.00  0.00
ATOM    181  OD1 ASP    22      -0.344  23.848 -12.414  1.00  0.00
ATOM    182  OD2 ASP    22      -0.736  21.718 -12.919  1.00  0.00
ATOM    183  N   GLY    23       4.523  23.852 -13.685  1.00  0.00
ATOM    184  CA  GLY    23       5.921  23.871 -13.370  1.00  0.00
ATOM    185  C   GLY    23       6.450  22.506 -13.668  1.00  0.00
ATOM    186  O   GLY    23       7.643  22.244 -13.528  1.00  0.00
ATOM    187  N   LYS    24       5.551  21.595 -14.090  1.00  0.00
ATOM    188  CA  LYS    24       5.935  20.256 -14.430  1.00  0.00
ATOM    189  C   LYS    24       6.612  20.278 -15.767  1.00  0.00
ATOM    190  O   LYS    24       6.331  21.130 -16.608  1.00  0.00
ATOM    191  CB  LYS    24       4.751  19.278 -14.530  1.00  0.00
ATOM    192  CG  LYS    24       4.138  18.889 -13.183  1.00  0.00
ATOM    193  CD  LYS    24       2.791  18.177 -13.326  1.00  0.00
ATOM    194  CE  LYS    24       2.317  17.478 -12.052  1.00  0.00
ATOM    195  NZ  LYS    24       2.978  16.160 -11.931  1.00  0.00
ATOM    196  N   ARG    25       7.554  19.334 -15.974  1.00  0.00
ATOM    197  CA  ARG    25       8.306  19.225 -17.195  1.00  0.00
ATOM    198  C   ARG    25       7.479  18.486 -18.209  1.00  0.00
ATOM    199  O   ARG    25       6.748  17.555 -17.876  1.00  0.00
ATOM    200  CB  ARG    25       9.610  18.423 -17.020  1.00  0.00
ATOM    201  CG  ARG    25      10.673  19.142 -16.185  1.00  0.00
ATOM    202  CD  ARG    25      11.744  18.209 -15.606  1.00  0.00
ATOM    203  NE  ARG    25      12.422  17.505 -16.732  1.00  0.00
ATOM    204  CZ  ARG    25      13.203  16.413 -16.476  1.00  0.00
ATOM    205  NH1 ARG    25      13.343  15.951 -15.199  1.00  0.00
ATOM    206  NH2 ARG    25      13.846  15.780 -17.499  1.00  0.00
ATOM    207  N   TYR    26       7.582  18.891 -19.492  1.00 59.99
ATOM    208  CA  TYR    26       6.825  18.255 -20.532  1.00 59.99
ATOM    209  C   TYR    26       7.758  17.726 -21.576  1.00 59.99
ATOM    210  O   TYR    26       8.450  18.486 -22.255  1.00 59.99
ATOM    211  CB  TYR    26       5.808  19.227 -21.154  1.00 59.99
ATOM    212  CG  TYR    26       5.250  18.737 -22.443  1.00 59.99
ATOM    213  CD1 TYR    26       4.694  17.486 -22.585  1.00 59.99
ATOM    214  CD2 TYR    26       5.238  19.595 -23.516  1.00 59.99
ATOM    215  CE1 TYR    26       4.171  17.091 -23.798  1.00 59.99
ATOM    216  CE2 TYR    26       4.715  19.210 -24.723  1.00 59.99
ATOM    217  CZ  TYR    26       4.184  17.954 -24.869  1.00 59.99
ATOM    218  OH  TYR    26       3.650  17.572 -26.117  1.00 59.99
ATOM    219  N   GLU    27       7.788  16.386 -21.740  1.00 99.99
ATOM    220  CA  GLU    27       8.683  15.780 -22.684  1.00 99.99
ATOM    221  C   GLU    27       7.871  14.994 -23.664  1.00 99.99
ATOM    222  O   GLU    27       6.898  14.340 -23.290  1.00 99.99
ATOM    223  CB  GLU    27       9.666  14.794 -22.028  1.00 99.99
ATOM    224  CG  GLU    27      10.613  15.460 -21.030  1.00 99.99
ATOM    225  CD  GLU    27      11.485  16.438 -21.800  1.00 99.99
ATOM    226  OE1 GLU    27      11.758  16.169 -23.001  1.00 99.99
ATOM    227  OE2 GLU    27      11.885  17.472 -21.202  1.00 99.99
ATOM    228  N   ILE    28       8.261  15.036 -24.957  1.00 99.99
ATOM    229  CA  ILE    28       7.530  14.312 -25.958  1.00 99.99
ATOM    230  C   ILE    28       8.397  13.215 -26.483  1.00 99.99
ATOM    231  O   ILE    28       9.568  13.428 -26.796  1.00 99.99
ATOM    232  CB  ILE    28       7.124  15.136 -27.146  1.00 99.99
ATOM    233  CG1 ILE    28       6.186  16.283 -26.731  1.00 99.99
ATOM    234  CG2 ILE    28       6.500  14.184 -28.178  1.00 99.99
ATOM    235  CD1 ILE    28       5.917  17.288 -27.853  1.00 99.99
ATOM    236  N   ILE    29       7.840  11.988 -26.544  1.00 99.99
ATOM    237  CA  ILE    29       8.557  10.874 -27.089  1.00 99.99
ATOM    238  C   ILE    29       7.669  10.219 -28.096  1.00 99.99
ATOM    239  O   ILE    29       6.555   9.807 -27.780  1.00 99.99
ATOM    240  CB  ILE    29       8.877   9.814 -26.077  1.00 99.99
ATOM    241  CG1 ILE    29       9.770  10.365 -24.956  1.00 99.99
ATOM    242  CG2 ILE    29       9.520   8.646 -26.838  1.00 99.99
ATOM    243  CD1 ILE    29      11.135  10.836 -25.451  1.00 99.99
ATOM    244  N   ASP    30       8.158  10.103 -29.344  1.00 99.99
ATOM    245  CA  ASP    30       7.457   9.440 -30.403  1.00 99.99
ATOM    246  C   ASP    30       6.063   9.980 -30.529  1.00 99.99
ATOM    247  O   ASP    30       5.119   9.229 -30.774  1.00 99.99
ATOM    248  CB  ASP    30       7.402   7.912 -30.226  1.00 99.99
ATOM    249  CG  ASP    30       8.829   7.383 -30.329  1.00 99.99
ATOM    250  OD1 ASP    30       9.780   8.179 -30.103  1.00 99.99
ATOM    251  OD2 ASP    30       8.987   6.174 -30.642  1.00 99.99
ATOM    252  N   GLY    31       5.898  11.309 -30.371  1.00 72.49
ATOM    253  CA  GLY    31       4.620  11.936 -30.563  1.00 72.49
ATOM    254  C   GLY    31       3.779  11.743 -29.342  1.00 72.49
ATOM    255  O   GLY    31       2.614  12.140 -29.311  1.00 72.49
ATOM    256  N   GLU    32       4.356  11.143 -28.290  1.00  0.00
ATOM    257  CA  GLU    32       3.617  10.862 -27.096  1.00  0.00
ATOM    258  C   GLU    32       3.935  11.930 -26.093  1.00  0.00
ATOM    259  O   GLU    32       5.092  12.293 -25.896  1.00  0.00
ATOM    260  CB  GLU    32       3.997   9.486 -26.522  1.00  0.00
ATOM    261  CG  GLU    32       3.527   8.336 -27.419  1.00  0.00
ATOM    262  CD  GLU    32       4.137   7.028 -26.937  1.00  0.00
ATOM    263  OE1 GLU    32       3.940   6.675 -25.743  1.00  0.00
ATOM    264  OE2 GLU    32       4.812   6.361 -27.765  1.00  0.00
ATOM    265  N   LEU    33       2.893  12.469 -25.428  1.00  0.00
ATOM    266  CA  LEU    33       3.086  13.551 -24.505  1.00  0.00
ATOM    267  C   LEU    33       3.003  13.040 -23.096  1.00  0.00
ATOM    268  O   LEU    33       1.983  12.485 -22.689  1.00  0.00
ATOM    269  CB  LEU    33       1.990  14.612 -24.649  1.00  0.00
ATOM    270  CG  LEU    33       1.978  15.361 -25.991  1.00  0.00
ATOM    271  CD1 LEU    33       1.761  14.406 -27.172  1.00  0.00
ATOM    272  CD2 LEU    33       0.961  16.513 -25.971  1.00  0.00
ATOM    273  N   PHE    34       4.087  13.218 -22.307  1.00  0.00
ATOM    274  CA  PHE    34       4.050  12.814 -20.926  1.00  0.00
ATOM    275  C   PHE    34       4.764  13.843 -20.096  1.00  0.00
ATOM    276  O   PHE    34       5.832  14.327 -20.469  1.00  0.00
ATOM    277  CB  PHE    34       4.680  11.428 -20.671  1.00  0.00
ATOM    278  CG  PHE    34       6.104  11.434 -21.120  1.00  0.00
ATOM    279  CD1 PHE    34       7.111  11.836 -20.272  1.00  0.00
ATOM    280  CD2 PHE    34       6.435  11.028 -22.393  1.00  0.00
ATOM    281  CE1 PHE    34       8.421  11.835 -20.691  1.00  0.00
ATOM    282  CE2 PHE    34       7.743  11.026 -22.816  1.00  0.00
ATOM    283  CZ  PHE    34       8.741  11.432 -21.964  1.00  0.00
ATOM    284  N   VAL    35       4.187  14.201 -18.926  1.00  0.00
ATOM    285  CA  VAL    35       4.787  15.196 -18.082  1.00  0.00
ATOM    286  C   VAL    35       5.654  14.489 -17.093  1.00  0.00
ATOM    287  O   VAL    35       5.183  13.662 -16.315  1.00  0.00
ATOM    288  CB  VAL    35       3.781  15.991 -17.308  1.00  0.00
ATOM    289  CG1 VAL    35       4.508  16.998 -16.396  1.00  0.00
ATOM    290  CG2 VAL    35       2.825  16.628 -18.326  1.00  0.00
ATOM    291  N   THR    36       6.953  14.846 -17.092  1.00  0.00
ATOM    292  CA  THR    36       7.948  14.211 -16.275  1.00  0.00
ATOM    293  C   THR    36       8.209  15.050 -15.071  1.00  0.00
ATOM    294  O   THR    36       8.285  16.274 -15.149  1.00  0.00
ATOM    295  CB  THR    36       9.263  14.068 -16.990  1.00  0.00
ATOM    296  OG1 THR    36       9.136  13.178 -18.083  1.00  0.00
ATOM    297  CG2 THR    36      10.344  13.576 -16.029  1.00  0.00
ATOM    298  N   ARG    37       8.354  14.389 -13.907  1.00  0.00
ATOM    299  CA  ARG    37       8.646  15.096 -12.700  1.00  0.00
ATOM    300  C   ARG    37      10.034  14.738 -12.288  1.00  0.00
ATOM    301  O   ARG    37      10.574  13.718 -12.710  1.00  0.00
ATOM    302  CB  ARG    37       7.701  14.771 -11.535  1.00  0.00
ATOM    303  CG  ARG    37       6.350  15.475 -11.654  1.00  0.00
ATOM    304  CD  ARG    37       5.306  14.955 -10.670  1.00  0.00
ATOM    305  NE  ARG    37       4.898  13.614 -11.167  1.00  0.00
ATOM    306  CZ  ARG    37       5.600  12.502 -10.799  1.00  0.00
ATOM    307  NH1 ARG    37       6.626  12.606  -9.907  1.00  0.00
ATOM    308  NH2 ARG    37       5.269  11.287 -11.325  1.00  0.00
ATOM    309  N   ALA    38      10.665  15.619 -11.484  1.00 72.49
ATOM    310  CA  ALA    38      12.007  15.392 -11.029  1.00 72.49
ATOM    311  C   ALA    38      11.990  14.365  -9.938  1.00 72.49
ATOM    312  O   ALA    38      11.057  14.275  -9.139  1.00 72.49
ATOM    313  CB  ALA    38      12.695  16.661 -10.497  1.00 72.49
ATOM    314  N   PRO    39      13.038  13.589  -9.895  1.00 99.99
ATOM    315  CA  PRO    39      13.214  12.519  -8.951  1.00 99.99
ATOM    316  C   PRO    39      13.271  13.060  -7.557  1.00 99.99
ATOM    317  O   PRO    39      13.535  14.248  -7.383  1.00 99.99
ATOM    318  CB  PRO    39      14.516  11.831  -9.357  1.00 99.99
ATOM    319  CG  PRO    39      15.303  12.935 -10.088  1.00 99.99
ATOM    320  CD  PRO    39      14.208  13.801 -10.731  1.00 99.99
ATOM    321  N   HIS    40      13.010  12.194  -6.561  1.00 99.99
ATOM    322  CA  HIS    40      13.002  12.548  -5.171  1.00 99.99
ATOM    323  C   HIS    40      14.379  12.959  -4.767  1.00 99.99
ATOM    324  O   HIS    40      14.545  13.821  -3.906  1.00 99.99
ATOM    325  CB  HIS    40      12.592  11.383  -4.252  1.00 99.99
ATOM    326  CG  HIS    40      11.168  10.951  -4.444  1.00 99.99
ATOM    327  ND1 HIS    40      10.085  11.625  -3.927  1.00 99.99
ATOM    328  CD2 HIS    40      10.656   9.885  -5.117  1.00 99.99
ATOM    329  CE1 HIS    40       8.979  10.939  -4.310  1.00 99.99
ATOM    330  NE2 HIS    40       9.275   9.876  -5.034  1.00 99.99
ATOM    331  N   TRP    41      15.412  12.352  -5.382  1.00 99.99
ATOM    332  CA  TRP    41      16.756  12.605  -4.952  1.00 99.99
ATOM    333  C   TRP    41      17.092  14.057  -5.079  1.00 99.99
ATOM    334  O   TRP    41      17.639  14.647  -4.149  1.00 99.99
ATOM    335  CB  TRP    41      17.821  11.849  -5.759  1.00 99.99
ATOM    336  CG  TRP    41      19.211  12.068  -5.212  1.00 99.99
ATOM    337  CD1 TRP    41      19.848  11.387  -4.218  1.00 99.99
ATOM    338  CD2 TRP    41      20.129  13.076  -5.665  1.00 99.99
ATOM    339  NE1 TRP    41      21.105  11.901  -4.025  1.00 99.99
ATOM    340  CE2 TRP    41      21.295  12.940  -4.908  1.00 99.99
ATOM    341  CE3 TRP    41      20.014  14.033  -6.630  1.00 99.99
ATOM    342  CZ2 TRP    41      22.366  13.763  -5.108  1.00 99.99
ATOM    343  CZ3 TRP    41      21.097  14.862  -6.829  1.00 99.99
ATOM    344  CH2 TRP    41      22.251  14.729  -6.082  1.00 99.99
ATOM    345  N   LYS    42      16.761  14.687  -6.221  1.00 99.99
ATOM    346  CA  LYS    42      17.167  16.049  -6.413  1.00 99.99
ATOM    347  C   LYS    42      16.562  16.926  -5.361  1.00 99.99
ATOM    348  O   LYS    42      17.256  17.752  -4.770  1.00 99.99
ATOM    349  CB  LYS    42      16.776  16.607  -7.797  1.00 99.99
ATOM    350  CG  LYS    42      17.615  16.018  -8.937  1.00 99.99
ATOM    351  CD  LYS    42      17.104  16.345 -10.344  1.00 99.99
ATOM    352  CE  LYS    42      18.062  15.908 -11.457  1.00 99.99
ATOM    353  NZ  LYS    42      17.493  16.245 -12.784  1.00 99.99
ATOM    354  N   HIS    43      15.258  16.762  -5.070  1.00 59.99
ATOM    355  CA  HIS    43      14.657  17.636  -4.104  1.00 59.99
ATOM    356  C   HIS    43      15.289  17.424  -2.773  1.00 59.99
ATOM    357  O   HIS    43      15.545  18.371  -2.032  1.00 59.99
ATOM    358  CB  HIS    43      13.140  17.461  -3.945  1.00 59.99
ATOM    359  CG  HIS    43      12.591  18.401  -2.913  1.00 59.99
ATOM    360  ND1 HIS    43      13.060  19.680  -2.711  1.00 59.99
ATOM    361  CD2 HIS    43      11.585  18.230  -2.014  1.00 59.99
ATOM    362  CE1 HIS    43      12.323  20.213  -1.703  1.00 59.99
ATOM    363  NE2 HIS    43      11.415  19.369  -1.248  1.00 59.99
ATOM    364  N   GLN    44      15.565  16.159  -2.435  1.00  5.00
ATOM    365  CA  GLN    44      16.118  15.849  -1.155  1.00  5.00
ATOM    366  C   GLN    44      17.467  16.487  -1.043  1.00  5.00
ATOM    367  O   GLN    44      17.798  17.076  -0.015  1.00  5.00
ATOM    368  CB  GLN    44      16.299  14.334  -0.992  1.00  5.00
ATOM    369  CG  GLN    44      14.976  13.575  -1.101  1.00  5.00
ATOM    370  CD  GLN    44      15.295  12.098  -1.249  1.00  5.00
ATOM    371  OE1 GLN    44      16.444  11.721  -1.478  1.00  5.00
ATOM    372  NE2 GLN    44      14.250  11.237  -1.129  1.00  5.00
ATOM    373  N   ARG    45      18.279  16.405  -2.114  1.00 27.50
ATOM    374  CA  ARG    45      19.619  16.905  -2.032  1.00 27.50
ATOM    375  C   ARG    45      19.603  18.377  -1.794  1.00 27.50
ATOM    376  O   ARG    45      20.336  18.883  -0.946  1.00 27.50
ATOM    377  CB  ARG    45      20.444  16.689  -3.309  1.00 27.50
ATOM    378  CG  ARG    45      21.870  17.229  -3.165  1.00 27.50
ATOM    379  CD  ARG    45      22.641  17.314  -4.481  1.00 27.50
ATOM    380  NE  ARG    45      22.064  18.458  -5.241  1.00 27.50
ATOM    381  CZ  ARG    45      22.878  19.317  -5.918  1.00 27.50
ATOM    382  NH1 ARG    45      24.231  19.136  -5.901  1.00 27.50
ATOM    383  NH2 ARG    45      22.336  20.360  -6.609  1.00 27.50
ATOM    384  N   VAL    46      18.755  19.110  -2.534  1.00 77.49
ATOM    385  CA  VAL    46      18.752  20.533  -2.404  1.00 77.49
ATOM    386  C   VAL    46      18.338  20.920  -1.023  1.00 77.49
ATOM    387  O   VAL    46      18.938  21.806  -0.416  1.00 77.49
ATOM    388  CB  VAL    46      17.849  21.212  -3.391  1.00 77.49
ATOM    389  CG1 VAL    46      16.445  20.596  -3.352  1.00 77.49
ATOM    390  CG2 VAL    46      17.833  22.694  -3.024  1.00 77.49
ATOM    391  N   CYS    47      17.316  20.244  -0.471  1.00 77.49
ATOM    392  CA  CYS    47      16.807  20.633   0.810  1.00 77.49
ATOM    393  C   CYS    47      17.876  20.509   1.850  1.00 77.49
ATOM    394  O   CYS    47      18.074  21.418   2.654  1.00 77.49
ATOM    395  CB  CYS    47      15.613  19.773   1.260  1.00 77.49
ATOM    396  SG  CYS    47      14.958  20.258   2.885  1.00 77.49
ATOM    397  N   VAL    48      18.622  19.390   1.857  1.00 64.99
ATOM    398  CA  VAL    48      19.607  19.209   2.884  1.00 64.99
ATOM    399  C   VAL    48      20.633  20.287   2.754  1.00 64.99
ATOM    400  O   VAL    48      21.086  20.857   3.743  1.00 64.99
ATOM    401  CB  VAL    48      20.296  17.878   2.808  1.00 64.99
ATOM    402  CG1 VAL    48      19.243  16.779   3.029  1.00 64.99
ATOM    403  CG2 VAL    48      21.035  17.772   1.465  1.00 64.99
ATOM    404  N   ARG    49      21.010  20.601   1.507  1.00 69.99
ATOM    405  CA  ARG    49      22.022  21.569   1.207  1.00 69.99
ATOM    406  C   ARG    49      21.602  22.915   1.716  1.00 69.99
ATOM    407  O   ARG    49      22.387  23.624   2.344  1.00 69.99
ATOM    408  CB  ARG    49      22.225  21.627  -0.316  1.00 69.99
ATOM    409  CG  ARG    49      23.205  22.672  -0.832  1.00 69.99
ATOM    410  CD  ARG    49      23.632  22.403  -2.278  1.00 69.99
ATOM    411  NE  ARG    49      24.718  21.381  -2.233  1.00 69.99
ATOM    412  CZ  ARG    49      24.436  20.048  -2.159  1.00 69.99
ATOM    413  NH1 ARG    49      23.141  19.614  -2.142  1.00 69.99
ATOM    414  NH2 ARG    49      25.456  19.142  -2.098  1.00 69.99
ATOM    415  N   ILE    50      20.331  23.291   1.484  1.00 47.50
ATOM    416  CA  ILE    50      19.856  24.580   1.894  1.00 47.50
ATOM    417  C   ILE    50      19.925  24.719   3.375  1.00 47.50
ATOM    418  O   ILE    50      20.372  25.746   3.882  1.00 47.50
ATOM    419  CB  ILE    50      18.430  24.838   1.511  1.00 47.50
ATOM    420  CG1 ILE    50      18.323  25.249   0.036  1.00 47.50
ATOM    421  CG2 ILE    50      17.838  25.830   2.515  1.00 47.50
ATOM    422  CD1 ILE    50      16.889  25.512  -0.421  1.00 47.50
ATOM    423  N   SER    51      19.494  23.688   4.116  1.00 20.00
ATOM    424  CA  SER    51      19.472  23.821   5.542  1.00 20.00
ATOM    425  C   SER    51      20.867  24.073   6.013  1.00 20.00
ATOM    426  O   SER    51      21.095  24.885   6.907  1.00 20.00
ATOM    427  CB  SER    51      18.958  22.560   6.254  1.00 20.00
ATOM    428  OG  SER    51      19.838  21.472   6.013  1.00 20.00
ATOM    429  N   THR    52      21.847  23.392   5.395  1.00  0.00
ATOM    430  CA  THR    52      23.215  23.525   5.801  1.00  0.00
ATOM    431  C   THR    52      23.635  24.944   5.599  1.00  0.00
ATOM    432  O   THR    52      24.318  25.526   6.441  1.00  0.00
ATOM    433  CB  THR    52      24.132  22.655   4.993  1.00  0.00
ATOM    434  OG1 THR    52      23.770  21.289   5.136  1.00  0.00
ATOM    435  CG2 THR    52      25.577  22.879   5.466  1.00  0.00
ATOM    436  N   ALA    53      23.225  25.549   4.470  1.00 10.00
ATOM    437  CA  ALA    53      23.630  26.894   4.196  1.00 10.00
ATOM    438  C   ALA    53      23.096  27.770   5.279  1.00 10.00
ATOM    439  O   ALA    53      23.782  28.670   5.760  1.00 10.00
ATOM    440  CB  ALA    53      23.089  27.428   2.859  1.00 10.00
ATOM    441  N   LEU    54      21.850  27.510   5.706  1.00 12.50
ATOM    442  CA  LEU    54      21.254  28.325   6.718  1.00 12.50
ATOM    443  C   LEU    54      22.109  28.193   7.939  1.00 12.50
ATOM    444  O   LEU    54      22.428  29.184   8.596  1.00 12.50
ATOM    445  CB  LEU    54      19.831  27.868   7.085  1.00 12.50
ATOM    446  CG  LEU    54      18.836  27.939   5.909  1.00 12.50
ATOM    447  CD1 LEU    54      17.425  27.506   6.341  1.00 12.50
ATOM    448  CD2 LEU    54      18.856  29.322   5.240  1.00 12.50
ATOM    449  N   ASP    55      22.541  26.954   8.241  1.00 37.50
ATOM    450  CA  ASP    55      23.340  26.671   9.398  1.00 37.50
ATOM    451  C   ASP    55      24.650  27.375   9.275  1.00 37.50
ATOM    452  O   ASP    55      25.233  27.764  10.286  1.00 37.50
ATOM    453  CB  ASP    55      23.668  25.179   9.593  1.00 37.50
ATOM    454  CG  ASP    55      22.444  24.468  10.154  1.00 37.50
ATOM    455  OD1 ASP    55      21.304  24.912   9.854  1.00 37.50
ATOM    456  OD2 ASP    55      22.638  23.480  10.909  1.00 37.50
ATOM    457  N   ASN    56      25.141  27.566   8.033  1.00 17.50
ATOM    458  CA  ASN    56      26.431  28.161   7.827  1.00 17.50
ATOM    459  C   ASN    56      26.456  29.471   8.538  1.00 17.50
ATOM    460  O   ASN    56      27.422  29.785   9.231  1.00 17.50
ATOM    461  CB  ASN    56      26.738  28.457   6.344  1.00 17.50
ATOM    462  CG  ASN    56      27.120  27.166   5.632  1.00 17.50
ATOM    463  OD1 ASN    56      27.971  26.410   6.094  1.00 17.50
ATOM    464  ND2 ASN    56      26.481  26.908   4.461  1.00 17.50
ATOM    465  N   TRP    57      25.382  30.270   8.414  1.00 64.99
ATOM    466  CA  TRP    57      25.426  31.514   9.117  1.00 64.99
ATOM    467  C   TRP    57      24.613  31.348  10.357  1.00 64.99
ATOM    468  O   TRP    57      23.398  31.161  10.307  1.00 64.99
ATOM    469  CB  TRP    57      24.881  32.695   8.296  1.00 64.99
ATOM    470  CG  TRP    57      25.724  32.979   7.075  1.00 64.99
ATOM    471  CD1 TRP    57      25.657  32.397   5.841  1.00 64.99
ATOM    472  CD2 TRP    57      26.796  33.937   7.008  1.00 64.99
ATOM    473  NE1 TRP    57      26.621  32.923   5.018  1.00 64.99
ATOM    474  CE2 TRP    57      27.329  33.873   5.721  1.00 64.99
ATOM    475  CE3 TRP    57      27.298  34.797   7.944  1.00 64.99
ATOM    476  CZ2 TRP    57      28.375  34.669   5.348  1.00 64.99
ATOM    477  CZ3 TRP    57      28.351  35.601   7.562  1.00 64.99
ATOM    478  CH2 TRP    57      28.879  35.539   6.290  1.00 64.99
ATOM    479  N   SER    58      25.291  31.418  11.522  1.00 99.99
ATOM    480  CA  SER    58      24.609  31.221  12.763  1.00 99.99
ATOM    481  C   SER    58      23.849  32.466  13.042  1.00 99.99
ATOM    482  O   SER    58      24.009  33.473  12.353  1.00 99.99
ATOM    483  CB  SER    58      25.516  30.951  13.969  1.00 99.99
ATOM    484  OG  SER    58      26.147  32.156  14.358  1.00 99.99
ATOM    485  N   GLN    59      22.967  32.418  14.052  1.00 99.99
ATOM    486  CA  GLN    59      22.148  33.567  14.272  1.00 99.99
ATOM    487  C   GLN    59      22.997  34.747  14.628  1.00 99.99
ATOM    488  O   GLN    59      23.019  35.741  13.906  1.00 99.99
ATOM    489  CB  GLN    59      21.240  33.415  15.499  1.00 99.99
ATOM    490  CG  GLN    59      20.337  32.187  15.500  1.00 99.99
ATOM    491  CD  GLN    59      19.676  32.162  16.870  1.00 99.99
ATOM    492  OE1 GLN    59      19.013  31.196  17.240  1.00 99.99
ATOM    493  NE2 GLN    59      19.870  33.258  17.653  1.00 99.99
ATOM    494  N   ILE    60      23.732  34.655  15.758  1.00 99.99
ATOM    495  CA  ILE    60      24.473  35.800  16.209  1.00 99.99
ATOM    496  C   ILE    60      25.695  36.043  15.387  1.00 99.99
ATOM    497  O   ILE    60      25.884  37.140  14.860  1.00 99.99
ATOM    498  CB  ILE    60      24.904  35.718  17.646  1.00 99.99
ATOM    499  CG1 ILE    60      23.672  35.686  18.567  1.00 99.99
ATOM    500  CG2 ILE    60      25.842  36.905  17.930  1.00 99.99
ATOM    501  CD1 ILE    60      24.003  35.398  20.031  1.00 99.99
ATOM    502  N   THR    61      26.563  35.024  15.238  1.00 99.99
ATOM    503  CA  THR    61      27.763  35.313  14.514  1.00 99.99
ATOM    504  C   THR    61      28.525  34.058  14.253  1.00 99.99
ATOM    505  O   THR    61      28.448  33.090  15.009  1.00 99.99
ATOM    506  CB  THR    61      28.697  36.207  15.274  1.00 99.99
ATOM    507  OG1 THR    61      29.819  36.547  14.474  1.00 99.99
ATOM    508  CG2 THR    61      29.153  35.465  16.543  1.00 99.99
ATOM    509  N   GLY    62      29.286  34.059  13.144  1.00 99.99
ATOM    510  CA  GLY    62      30.167  32.978  12.825  1.00 99.99
ATOM    511  C   GLY    62      29.384  31.715  12.814  1.00 99.99
ATOM    512  O   GLY    62      28.159  31.722  12.707  1.00 99.99
ATOM    513  N   LEU    63      30.100  30.583  12.944  1.00 40.00
ATOM    514  CA  LEU    63      29.429  29.323  12.982  1.00 40.00
ATOM    515  C   LEU    63      28.602  29.374  14.222  1.00 40.00
ATOM    516  O   LEU    63      27.434  28.988  14.226  1.00 40.00
ATOM    517  CB  LEU    63      30.400  28.132  13.074  1.00 40.00
ATOM    518  CG  LEU    63      29.710  26.762  12.948  1.00 40.00
ATOM    519  CD1 LEU    63      29.048  26.604  11.569  1.00 40.00
ATOM    520  CD2 LEU    63      30.684  25.615  13.264  1.00 40.00
ATOM    521  N   GLY    64      29.206  29.879  15.313  1.00 82.49
ATOM    522  CA  GLY    64      28.489  30.066  16.537  1.00 82.49
ATOM    523  C   GLY    64      28.518  28.797  17.309  1.00 82.49
ATOM    524  O   GLY    64      28.835  27.731  16.782  1.00 82.49
ATOM    525  N   GLU    65      28.166  28.903  18.601  1.00 99.99
ATOM    526  CA  GLU    65      28.124  27.773  19.471  1.00 99.99
ATOM    527  C   GLU    65      27.042  26.910  18.904  1.00 99.99
ATOM    528  O   GLU    65      27.173  25.691  18.822  1.00 99.99
ATOM    529  CB  GLU    65      27.738  28.195  20.902  1.00 99.99
ATOM    530  CG  GLU    65      28.364  27.349  22.014  1.00 99.99
ATOM    531  CD  GLU    65      27.812  25.937  21.954  1.00 99.99
ATOM    532  OE1 GLU    65      26.596  25.784  21.666  1.00 99.99
ATOM    533  OE2 GLU    65      28.608  24.991  22.197  1.00 99.99
ATOM    534  N   VAL    66      25.940  27.554  18.467  1.00 99.99
ATOM    535  CA  VAL    66      24.837  26.845  17.892  1.00 99.99
ATOM    536  C   VAL    66      24.575  27.442  16.549  1.00 99.99
ATOM    537  O   VAL    66      24.726  28.646  16.352  1.00 99.99
ATOM    538  CB  VAL    66      23.567  26.990  18.672  1.00 99.99
ATOM    539  CG1 VAL    66      23.164  28.475  18.668  1.00 99.99
ATOM    540  CG2 VAL    66      22.508  26.058  18.058  1.00 99.99
ATOM    541  N   ALA    67      24.190  26.590  15.582  1.00 99.99
ATOM    542  CA  ALA    67      23.876  27.048  14.261  1.00 99.99
ATOM    543  C   ALA    67      22.466  27.530  14.284  1.00 99.99
ATOM    544  O   ALA    67      21.722  27.275  15.228  1.00 99.99
ATOM    545  CB  ALA    67      23.971  25.950  13.189  1.00 99.99
ATOM    546  N   ILE    68      22.056  28.263  13.234  1.00 99.99
ATOM    547  CA  ILE    68      20.691  28.682  13.212  1.00 99.99
ATOM    548  C   ILE    68      19.957  27.504  12.653  1.00 99.99
ATOM    549  O   ILE    68      20.025  27.206  11.462  1.00 99.99
ATOM    550  CB  ILE    68      20.486  29.923  12.377  1.00 99.99
ATOM    551  CG1 ILE    68      19.029  30.392  12.444  1.00 99.99
ATOM    552  CG2 ILE    68      21.031  29.694  10.957  1.00 99.99
ATOM    553  CD1 ILE    68      18.829  31.808  11.906  1.00 99.99
ATOM    554  N   ALA    69      19.235  26.770  13.525  1.00 79.99
ATOM    555  CA  ALA    69      18.678  25.535  13.052  1.00 79.99
ATOM    556  C   ALA    69      17.331  25.762  12.467  1.00 79.99
ATOM    557  O   ALA    69      16.337  25.968  13.160  1.00 79.99
ATOM    558  CB  ALA    69      18.517  24.471  14.150  1.00 79.99
ATOM    559  N   PRO    70      17.315  25.736  11.166  1.00 82.49
ATOM    560  CA  PRO    70      16.102  25.886  10.422  1.00 82.49
ATOM    561  C   PRO    70      15.061  24.889  10.831  1.00 82.49
ATOM    562  O   PRO    70      14.051  25.284  11.406  1.00 82.49
ATOM    563  CB  PRO    70      16.501  25.693   8.961  1.00 82.49
ATOM    564  CG  PRO    70      17.683  24.709   9.058  1.00 82.49
ATOM    565  CD  PRO    70      18.349  25.061  10.400  1.00 82.49
ATOM    566  N   GLY    71      15.316  23.587  10.603  1.00 82.49
ATOM    567  CA  GLY    71      14.333  22.575  10.871  1.00 82.49
ATOM    568  C   GLY    71      13.602  22.359   9.581  1.00 82.49
ATOM    569  O   GLY    71      13.049  23.298   9.009  1.00 82.49
ATOM    570  N   ILE    72      13.554  21.101   9.099  1.00 99.99
ATOM    571  CA  ILE    72      12.903  20.835   7.848  1.00 99.99
ATOM    572  C   ILE    72      11.775  19.897   8.124  1.00 99.99
ATOM    573  O   ILE    72      11.921  18.928   8.867  1.00 99.99
ATOM    574  CB  ILE    72      13.803  20.183   6.835  1.00 99.99
ATOM    575  CG1 ILE    72      15.007  21.091   6.533  1.00 99.99
ATOM    576  CG2 ILE    72      12.963  19.843   5.591  1.00 99.99
ATOM    577  CD1 ILE    72      16.114  20.397   5.740  1.00 99.99
ATOM    578  N   ILE    73      10.604  20.173   7.520  1.00 99.99
ATOM    579  CA  ILE    73       9.455  19.361   7.781  1.00 99.99
ATOM    580  C   ILE    73       9.603  18.120   6.963  1.00 99.99
ATOM    581  O   ILE    73       9.776  18.179   5.747  1.00 99.99
ATOM    582  CB  ILE    73       8.180  20.036   7.374  1.00 99.99
ATOM    583  CG1 ILE    73       8.080  21.427   8.031  1.00 99.99
ATOM    584  CG2 ILE    73       7.015  19.092   7.716  1.00 99.99
ATOM    585  CD1 ILE    73       8.191  21.417   9.556  1.00 99.99
ATOM    586  N   PHE    74       9.539  16.951   7.628  1.00 99.99
ATOM    587  CA  PHE    74       9.715  15.710   6.937  1.00 99.99
ATOM    588  C   PHE    74       8.507  15.438   6.109  1.00 99.99
ATOM    589  O   PHE    74       7.374  15.620   6.552  1.00 99.99
ATOM    590  CB  PHE    74       9.894  14.503   7.876  1.00 99.99
ATOM    591  CG  PHE    74      11.240  14.604   8.499  1.00 99.99
ATOM    592  CD1 PHE    74      11.491  15.553   9.462  1.00 99.99
ATOM    593  CD2 PHE    74      12.246  13.738   8.135  1.00 99.99
ATOM    594  CE1 PHE    74      12.734  15.648  10.042  1.00 99.99
ATOM    595  CE2 PHE    74      13.491  13.828   8.713  1.00 99.99
ATOM    596  CZ  PHE    74      13.735  14.785   9.668  1.00 99.99
ATOM    597  N   GLY    75       8.748  15.016   4.854  1.00 99.99
ATOM    598  CA  GLY    75       7.703  14.616   3.966  1.00 99.99
ATOM    599  C   GLY    75       6.935  15.821   3.553  1.00 99.99
ATOM    600  O   GLY    75       5.889  15.698   2.917  1.00 99.99
ATOM    601  N   ASP    76       7.448  17.023   3.885  1.00 54.99
ATOM    602  CA  ASP    76       6.714  18.206   3.558  1.00 54.99
ATOM    603  C   ASP    76       5.393  18.041   4.237  1.00 54.99
ATOM    604  O   ASP    76       4.366  18.545   3.785  1.00 54.99
ATOM    605  CB  ASP    76       6.470  18.332   2.042  1.00 54.99
ATOM    606  CG  ASP    76       5.796  19.661   1.734  1.00 54.99
ATOM    607  OD1 ASP    76       5.612  20.474   2.678  1.00 54.99
ATOM    608  OD2 ASP    76       5.450  19.875   0.542  1.00 54.99
ATOM    609  N   ASN    77       5.409  17.337   5.385  1.00  0.00
ATOM    610  CA  ASN    77       4.199  17.050   6.090  1.00  0.00
ATOM    611  C   ASN    77       3.642  18.339   6.557  1.00  0.00
ATOM    612  O   ASN    77       4.303  19.372   6.439  1.00  0.00
ATOM    613  CB  ASN    77       4.379  16.098   7.283  1.00  0.00
ATOM    614  CG  ASN    77       4.543  14.702   6.695  1.00  0.00
ATOM    615  OD1 ASN    77       3.927  14.383   5.679  1.00  0.00
ATOM    616  ND2 ASN    77       5.385  13.852   7.340  1.00  0.00
ATOM    617  N   ASP    78       2.424  18.298   7.140  1.00 45.00
ATOM    618  CA  ASP    78       1.745  19.525   7.404  1.00 45.00
ATOM    619  C   ASP    78       1.753  20.255   6.112  1.00 45.00
ATOM    620  O   ASP    78       2.558  21.155   5.885  1.00 45.00
ATOM    621  CB  ASP    78       2.381  20.386   8.508  1.00 45.00
ATOM    622  CG  ASP    78       1.977  19.775   9.841  1.00 45.00
ATOM    623  OD1 ASP    78       1.127  18.844   9.825  1.00 45.00
ATOM    624  OD2 ASP    78       2.498  20.234  10.891  1.00 45.00
ATOM    625  N   ASN    79       0.883  19.800   5.196  1.00 97.49
ATOM    626  CA  ASN    79       0.819  20.356   3.884  1.00 97.49
ATOM    627  C   ASN    79       0.579  21.816   4.047  1.00 97.49
ATOM    628  O   ASN    79       1.044  22.622   3.246  1.00 97.49
ATOM    629  CB  ASN    79      -0.297  19.738   3.021  1.00 97.49
ATOM    630  CG  ASN    79      -1.628  19.923   3.733  1.00 97.49
ATOM    631  OD1 ASN    79      -2.145  21.031   3.862  1.00 97.49
ATOM    632  ND2 ASN    79      -2.210  18.791   4.210  1.00 97.49
ATOM    633  N   VAL    80      -0.156  22.200   5.102  1.00 99.99
ATOM    634  CA  VAL    80      -0.397  23.591   5.330  1.00 99.99
ATOM    635  C   VAL    80       0.930  24.268   5.537  1.00 99.99
ATOM    636  O   VAL    80       1.169  25.354   5.010  1.00 99.99
ATOM    637  CB  VAL    80      -1.233  23.828   6.552  1.00 99.99
ATOM    638  CG1 VAL    80      -1.324  25.343   6.801  1.00 99.99
ATOM    639  CG2 VAL    80      -2.598  23.146   6.352  1.00 99.99
ATOM    640  N   ILE    81       1.833  23.620   6.301  1.00 99.99
ATOM    641  CA  ILE    81       3.135  24.128   6.653  1.00 99.99
ATOM    642  C   ILE    81       4.110  23.929   5.532  1.00 99.99
ATOM    643  O   ILE    81       4.044  22.988   4.743  1.00 99.99
ATOM    644  CB  ILE    81       3.702  23.507   7.901  1.00 99.99
ATOM    645  CG1 ILE    81       2.797  23.844   9.097  1.00 99.99
ATOM    646  CG2 ILE    81       5.153  23.987   8.090  1.00 99.99
ATOM    647  CD1 ILE    81       3.135  23.060  10.362  1.00 99.99
ATOM    648  N   PRO    82       4.995  24.892   5.468  1.00 99.99
ATOM    649  CA  PRO    82       6.019  24.956   4.454  1.00 99.99
ATOM    650  C   PRO    82       7.107  23.940   4.617  1.00 99.99
ATOM    651  O   PRO    82       7.237  23.349   5.689  1.00 99.99
ATOM    652  CB  PRO    82       6.520  26.400   4.466  1.00 99.99
ATOM    653  CG  PRO    82       5.323  27.200   5.008  1.00 99.99
ATOM    654  CD  PRO    82       4.618  26.215   5.948  1.00 99.99
ATOM    655  N   ASP    83       7.906  23.734   3.548  1.00 30.00
ATOM    656  CA  ASP    83       8.920  22.721   3.523  1.00 30.00
ATOM    657  C   ASP    83       9.903  22.956   4.624  1.00 30.00
ATOM    658  O   ASP    83      10.216  22.041   5.383  1.00 30.00
ATOM    659  CB  ASP    83       9.694  22.709   2.194  1.00 99.99
ATOM    660  CG  ASP    83       8.726  22.282   1.098  1.00 99.99
ATOM    661  OD1 ASP    83       8.156  21.165   1.214  1.00 99.99
ATOM    662  OD2 ASP    83       8.541  23.065   0.129  1.00 99.99
ATOM    663  N   VAL    84      10.415  24.192   4.767  1.00  0.00
ATOM    664  CA  VAL    84      11.376  24.383   5.810  1.00  0.00
ATOM    665  C   VAL    84      11.087  25.672   6.496  1.00  0.00
ATOM    666  O   VAL    84      10.599  26.626   5.890  1.00  0.00
ATOM    667  CB  VAL    84      12.794  24.450   5.315  1.00  0.00
ATOM    668  CG1 VAL    84      12.939  25.670   4.391  1.00  0.00
ATOM    669  CG2 VAL    84      13.735  24.495   6.529  1.00  0.00
ATOM    670  N   VAL    85      11.371  25.715   7.810  1.00  0.00
ATOM    671  CA  VAL    85      11.211  26.918   8.562  1.00  0.00
ATOM    672  C   VAL    85      12.588  27.259   8.998  1.00  0.00
ATOM    673  O   VAL    85      13.405  26.367   9.219  1.00  0.00
ATOM    674  CB  VAL    85      10.377  26.756   9.800  1.00  0.00
ATOM    675  CG1 VAL    85      11.115  25.809  10.763  1.00  0.00
ATOM    676  CG2 VAL    85      10.094  28.148  10.389  1.00  0.00
ATOM    677  N   TRP    86      12.914  28.555   9.082  1.00  0.00
ATOM    678  CA  TRP    86      14.232  28.915   9.501  1.00  0.00
ATOM    679  C   TRP    86      14.051  30.025  10.468  1.00  0.00
ATOM    680  O   TRP    86      13.252  30.931  10.235  1.00  0.00
ATOM    681  CB  TRP    86      15.084  29.409   8.319  1.00  0.00
ATOM    682  CG  TRP    86      16.489  29.852   8.636  1.00  0.00
ATOM    683  CD1 TRP    86      17.581  29.124   9.005  1.00  0.00
ATOM    684  CD2 TRP    86      16.928  31.211   8.501  1.00  0.00
ATOM    685  NE1 TRP    86      18.679  29.945   9.102  1.00  0.00
ATOM    686  CE2 TRP    86      18.291  31.232   8.794  1.00  0.00
ATOM    687  CE3 TRP    86      16.252  32.341   8.148  1.00  0.00
ATOM    688  CZ2 TRP    86      19.003  32.397   8.736  1.00  0.00
ATOM    689  CZ3 TRP    86      16.967  33.516   8.103  1.00  0.00
ATOM    690  CH2 TRP    86      18.316  33.541   8.391  1.00  0.00
ATOM    691  N   ALA    87      14.765  29.986  11.605  1.00  0.00
ATOM    692  CA  ALA    87      14.521  31.064  12.503  1.00  0.00
ATOM    693  C   ALA    87      15.756  31.347  13.273  1.00  0.00
ATOM    694  O   ALA    87      16.540  30.452  13.584  1.00  0.00
ATOM    695  CB  ALA    87      13.411  30.764  13.524  1.00  0.00
ATOM    696  N   SER    88      15.967  32.634  13.580  1.00  0.00
ATOM    697  CA  SER    88      17.045  32.941  14.452  1.00  0.00
ATOM    698  C   SER    88      16.364  32.915  15.784  1.00  0.00
ATOM    699  O   SER    88      15.759  33.912  16.182  1.00  0.00
ATOM    700  CB  SER    88      17.613  34.354  14.223  1.00  0.00
ATOM    701  OG  SER    88      18.684  34.612  15.119  1.00  0.00
ATOM    702  N   ASN    89      16.393  31.744  16.470  1.00 32.50
ATOM    703  CA  ASN    89      15.766  31.619  17.759  1.00 32.50
ATOM    704  C   ASN    89      15.835  30.184  18.220  1.00 32.50
ATOM    705  O   ASN    89      16.845  29.507  18.030  1.00 32.50
ATOM    706  CB  ASN    89      14.299  32.083  17.819  1.00 32.50
ATOM    707  CG  ASN    89      14.015  32.388  19.287  1.00 32.50
ATOM    708  OD1 ASN    89      14.847  32.113  20.150  1.00 32.50
ATOM    709  ND2 ASN    89      12.823  32.973  19.578  1.00 32.50
ATOM    710  N   GLU    90      14.741  29.690  18.851  1.00 92.49
ATOM    711  CA  GLU    90      14.709  28.388  19.471  1.00 92.49
ATOM    712  C   GLU    90      13.809  27.440  18.718  1.00 92.49
ATOM    713  O   GLU    90      13.905  27.316  17.499  1.00 92.49
ATOM    714  CB  GLU    90      14.247  28.435  20.943  1.00 92.49
ATOM    715  CG  GLU    90      14.533  27.147  21.725  1.00 92.49
ATOM    716  CD  GLU    90      14.050  27.320  23.159  1.00 92.49
ATOM    717  OE1 GLU    90      14.468  28.312  23.814  1.00 92.49
ATOM    718  OE2 GLU    90      13.270  26.447  23.625  1.00 92.49
ATOM    719  N   ARG    91      12.933  26.707  19.450  1.00 99.99
ATOM    720  CA  ARG    91      12.109  25.672  18.879  1.00 99.99
ATOM    721  C   ARG    91      11.240  26.241  17.804  1.00 99.99
ATOM    722  O   ARG    91      10.588  27.270  17.972  1.00 99.99
ATOM    723  CB  ARG    91      11.270  24.893  19.918  1.00 99.99
ATOM    724  CG  ARG    91      10.279  25.713  20.747  1.00 99.99
ATOM    725  CD  ARG    91       9.761  24.941  21.965  1.00 99.99
ATOM    726  NE  ARG    91       8.511  25.598  22.437  1.00 99.99
ATOM    727  CZ  ARG    91       8.554  26.612  23.348  1.00 99.99
ATOM    728  NH1 ARG    91       9.753  27.100  23.778  1.00 99.99
ATOM    729  NH2 ARG    91       7.390  27.132  23.834  1.00 99.99
ATOM    730  N   LEU    92      11.228  25.532  16.657  1.00 64.99
ATOM    731  CA  LEU    92      10.663  25.985  15.417  1.00 64.99
ATOM    732  C   LEU    92       9.188  26.182  15.377  1.00 64.99
ATOM    733  O   LEU    92       8.750  27.211  14.875  1.00 64.99
ATOM    734  CB  LEU    92      11.024  25.097  14.216  1.00 64.99
ATOM    735  CG  LEU    92      12.525  25.127  13.872  1.00 64.99
ATOM    736  CD1 LEU    92      12.988  26.564  13.581  1.00 64.99
ATOM    737  CD2 LEU    92      13.372  24.421  14.939  1.00 64.99
ATOM    738  N   SER    93       8.356  25.243  15.858  1.00 40.00
ATOM    739  CA  SER    93       6.953  25.494  15.673  1.00 40.00
ATOM    740  C   SER    93       6.587  26.691  16.470  1.00 40.00
ATOM    741  O   SER    93       5.883  27.583  15.994  1.00 40.00
ATOM    742  CB  SER    93       6.064  24.325  16.126  1.00 40.00
ATOM    743  OG  SER    93       6.251  23.220  15.254  1.00 40.00
ATOM    744  N   ASN    94       7.092  26.746  17.710  1.00 37.50
ATOM    745  CA  ASN    94       6.771  27.834  18.572  1.00 37.50
ATOM    746  C   ASN    94       7.369  29.073  17.982  1.00 37.50
ATOM    747  O   ASN    94       6.744  30.131  17.985  1.00 37.50
ATOM    748  CB  ASN    94       7.301  27.631  20.000  1.00 37.50
ATOM    749  CG  ASN    94       6.427  28.472  20.916  1.00 37.50
ATOM    750  OD1 ASN    94       6.487  29.700  20.909  1.00 37.50
ATOM    751  ND2 ASN    94       5.566  27.785  21.716  1.00 37.50
ATOM    752  N   LEU    95       8.595  28.970  17.429  1.00  0.00
ATOM    753  CA  LEU    95       9.211  30.131  16.853  1.00  0.00
ATOM    754  C   LEU    95       8.368  30.590  15.707  1.00  0.00
ATOM    755  O   LEU    95       8.185  31.788  15.493  1.00  0.00
ATOM    756  CB  LEU    95      10.611  29.895  16.264  1.00  0.00
ATOM    757  CG  LEU    95      11.756  29.638  17.252  1.00  0.00
ATOM    758  CD1 LEU    95      13.096  29.735  16.507  1.00  0.00
ATOM    759  CD2 LEU    95      11.671  30.532  18.497  1.00  0.00
ATOM    760  N   LEU    96       7.836  29.633  14.930  1.00  0.00
ATOM    761  CA  LEU    96       7.041  29.933  13.781  1.00  0.00
ATOM    762  C   LEU    96       5.847  30.659  14.289  1.00  0.00
ATOM    763  O   LEU    96       5.427  31.665  13.721  1.00  0.00
ATOM    764  CB  LEU    96       6.534  28.668  13.060  1.00  0.00
ATOM    765  CG  LEU    96       5.896  28.922  11.676  1.00  0.00
ATOM    766  CD1 LEU    96       4.656  29.825  11.735  1.00  0.00
ATOM    767  CD2 LEU    96       6.950  29.430  10.682  1.00  0.00
ATOM    768  N   ASP    97       5.287  30.164  15.405  1.00  0.00
ATOM    769  CA  ASP    97       4.118  30.758  15.972  1.00  0.00
ATOM    770  C   ASP    97       4.445  32.171  16.312  1.00  0.00
ATOM    771  O   ASP    97       3.679  33.083  16.009  1.00  0.00
ATOM    772  CB  ASP    97       3.696  30.071  17.285  1.00  0.00
ATOM    773  CG  ASP    97       2.452  30.766  17.818  1.00  0.00
ATOM    774  OD1 ASP    97       1.682  31.317  16.988  1.00  0.00
ATOM    775  OD2 ASP    97       2.266  30.773  19.065  1.00  0.00
ATOM    776  N   GLU    98       5.614  32.396  16.934  1.00  0.00
ATOM    777  CA  GLU    98       5.959  33.726  17.336  1.00  0.00
ATOM    778  C   GLU    98       6.113  34.582  16.129  1.00  0.00
ATOM    779  O   GLU    98       5.652  35.723  16.108  1.00  0.00
ATOM    780  CB  GLU    98       7.265  33.800  18.143  1.00  0.00
ATOM    781  CG  GLU    98       7.109  33.260  19.566  1.00  0.00
ATOM    782  CD  GLU    98       6.151  34.187  20.302  1.00  0.00
ATOM    783  OE1 GLU    98       5.803  35.250  19.722  1.00  0.00
ATOM    784  OE2 GLU    98       5.750  33.847  21.447  1.00  0.00
ATOM    785  N   ALA    99       6.748  34.048  15.072  1.00  0.00
ATOM    786  CA  ALA    99       6.963  34.871  13.924  1.00  0.00
ATOM    787  C   ALA    99       5.628  35.275  13.402  1.00  0.00
ATOM    788  O   ALA    99       5.418  36.428  13.034  1.00  0.00
ATOM    789  CB  ALA    99       7.717  34.155  12.796  1.00  0.00
ATOM    790  N   GLY   100       4.682  34.324  13.356  1.00 30.00
ATOM    791  CA  GLY   100       3.387  34.657  12.854  1.00 30.00
ATOM    792  C   GLY   100       2.674  35.602  13.775  1.00 30.00
ATOM    793  O   GLY   100       2.078  36.578  13.325  1.00 30.00
ATOM    794  N   HIS   101       2.726  35.340  15.096  1.00 40.00
ATOM    795  CA  HIS   101       1.883  36.062  16.006  1.00 40.00
ATOM    796  C   HIS   101       2.141  37.530  16.036  1.00 40.00
ATOM    797  O   HIS   101       1.284  38.323  15.656  1.00 40.00
ATOM    798  CB  HIS   101       2.005  35.576  17.461  1.00 40.00
ATOM    799  CG  HIS   101       1.005  36.230  18.368  1.00 40.00
ATOM    800  ND1 HIS   101       1.244  37.376  19.095  1.00 40.00
ATOM    801  CD2 HIS   101      -0.280  35.877  18.647  1.00 40.00
ATOM    802  CE1 HIS   101       0.101  37.655  19.772  1.00 40.00
ATOM    803  NE2 HIS   101      -0.852  36.774  19.531  1.00 40.00
ATOM    804  N   LEU   102       3.349  37.944  16.442  1.00 77.49
ATOM    805  CA  LEU   102       3.513  39.351  16.637  1.00 77.49
ATOM    806  C   LEU   102       4.972  39.612  16.519  1.00 77.49
ATOM    807  O   LEU   102       5.701  38.798  15.954  1.00 77.49
ATOM    808  CB  LEU   102       3.040  39.776  18.044  1.00 77.49
ATOM    809  CG  LEU   102       2.989  41.291  18.317  1.00 77.49
ATOM    810  CD1 LEU   102       1.920  41.984  17.454  1.00 77.49
ATOM    811  CD2 LEU   102       2.838  41.573  19.820  1.00 77.49
ATOM    812  N   THR   103       5.428  40.778  17.019  1.00 99.99
ATOM    813  CA  THR   103       6.832  41.030  17.013  1.00 99.99
ATOM    814  C   THR   103       7.397  39.899  17.798  1.00 99.99
ATOM    815  O   THR   103       6.885  39.538  18.856  1.00 99.99
ATOM    816  CB  THR   103       7.235  42.306  17.699  1.00 99.99
ATOM    817  OG1 THR   103       6.918  42.241  19.081  1.00 99.99
ATOM    818  CG2 THR   103       6.501  43.487  17.042  1.00 99.99
ATOM    819  N   ALA   104       8.455  39.282  17.257  1.00 84.99
ATOM    820  CA  ALA   104       9.035  38.122  17.854  1.00 84.99
ATOM    821  C   ALA   104      10.296  37.911  17.098  1.00 84.99
ATOM    822  O   ALA   104      10.801  38.837  16.467  1.00 84.99
ATOM    823  CB  ALA   104       8.183  36.852  17.690  1.00 84.99
ATOM    824  N   ALA   105      10.857  36.690  17.166  1.00 99.99
ATOM    825  CA  ALA   105      12.090  36.418  16.489  1.00 99.99
ATOM    826  C   ALA   105      11.864  36.429  15.013  1.00 99.99
ATOM    827  O   ALA   105      10.778  36.151  14.509  1.00 99.99
ATOM    828  CB  ALA   105      12.701  35.052  16.850  1.00 99.99
ATOM    829  N   PRO   106      12.904  36.784  14.312  1.00 99.99
ATOM    830  CA  PRO   106      12.811  36.803  12.884  1.00 99.99
ATOM    831  C   PRO   106      12.744  35.398  12.396  1.00 99.99
ATOM    832  O   PRO   106      13.393  34.531  12.981  1.00 99.99
ATOM    833  CB  PRO   106      14.034  37.574  12.398  1.00 99.99
ATOM    834  CG  PRO   106      14.348  38.522  13.571  1.00 99.99
ATOM    835  CD  PRO   106      13.843  37.772  14.815  1.00 99.99
ATOM    836  N   GLU   107      11.955  35.137  11.345  1.00 54.99
ATOM    837  CA  GLU   107      11.925  33.798  10.862  1.00 54.99
ATOM    838  C   GLU   107      11.712  33.846   9.398  1.00 54.99
ATOM    839  O   GLU   107      11.135  34.790   8.861  1.00 54.99
ATOM    840  CB  GLU   107      10.794  32.939  11.422  1.00 54.99
ATOM    841  CG  GLU   107      11.004  32.484  12.858  1.00 54.99
ATOM    842  CD  GLU   107       9.953  31.415  13.037  1.00 54.99
ATOM    843  OE1 GLU   107       8.804  31.650  12.582  1.00 54.99
ATOM    844  OE2 GLU   107      10.285  30.334  13.587  1.00 54.99
ATOM    845  N   LEU   108      12.218  32.816   8.707  1.00 30.00
ATOM    846  CA  LEU   108      11.977  32.758   7.306  1.00 30.00
ATOM    847  C   LEU   108      11.361  31.435   7.042  1.00 30.00
ATOM    848  O   LEU   108      11.821  30.410   7.539  1.00 30.00
ATOM    849  CB  LEU   108      13.241  32.945   6.452  1.00 30.00
ATOM    850  CG  LEU   108      13.773  34.388   6.556  1.00 30.00
ATOM    851  CD1 LEU   108      14.219  34.724   7.982  1.00 30.00
ATOM    852  CD2 LEU   108      14.859  34.675   5.519  1.00 30.00
ATOM    853  N   VAL   109      10.255  31.426   6.283  1.00 99.99
ATOM    854  CA  VAL   109       9.652  30.160   6.012  1.00 99.99
ATOM    855  C   VAL   109       9.732  29.985   4.536  1.00 99.99
ATOM    856  O   VAL   109       9.418  30.904   3.783  1.00 99.99
ATOM    857  CB  VAL   109       8.219  30.086   6.431  1.00 99.99
ATOM    858  CG1 VAL   109       7.716  28.682   6.087  1.00 99.99
ATOM    859  CG2 VAL   109       8.110  30.431   7.926  1.00 99.99
ATOM    860  N   VAL   110      10.163  28.805   4.056  1.00  0.00
ATOM    861  CA  VAL   110      10.305  28.788   2.636  1.00  0.00
ATOM    862  C   VAL   110      10.018  27.435   2.093  1.00  0.00
ATOM    863  O   VAL   110      10.055  26.430   2.800  1.00  0.00
ATOM    864  CB  VAL   110      11.697  29.126   2.192  1.00  0.00
ATOM    865  CG1 VAL   110      12.076  30.481   2.807  1.00  0.00
ATOM    866  CG2 VAL   110      12.643  27.971   2.564  1.00  0.00
ATOM    867  N   GLU   111       9.678  27.398   0.793  1.00  0.00
ATOM    868  CA  GLU   111       9.585  26.139   0.133  1.00  0.00
ATOM    869  C   GLU   111      10.771  26.104  -0.765  1.00  0.00
ATOM    870  O   GLU   111      11.123  27.112  -1.376  1.00  0.00
ATOM    871  CB  GLU   111       8.367  25.931  -0.774  1.00  0.00
ATOM    872  CG  GLU   111       8.581  24.681  -1.628  1.00  0.00
ATOM    873  CD  GLU   111       7.285  24.235  -2.271  1.00  0.00
ATOM    874  OE1 GLU   111       6.225  24.324  -1.597  1.00  0.00
ATOM    875  OE2 GLU   111       7.345  23.780  -3.446  1.00  0.00
ATOM    876  N   VAL   112      11.425  24.933  -0.860  1.00 32.50
ATOM    877  CA  VAL   112      12.604  24.845  -1.666  1.00 32.50
ATOM    878  C   VAL   112      12.248  24.140  -2.929  1.00 32.50
ATOM    879  O   VAL   112      11.463  23.193  -2.932  1.00 32.50
ATOM    880  CB  VAL   112      13.710  24.059  -1.024  1.00 32.50
ATOM    881  CG1 VAL   112      14.887  23.981  -2.009  1.00 32.50
ATOM    882  CG2 VAL   112      14.062  24.708   0.326  1.00 32.50
ATOM    883  N   LEU   113      12.802  24.624  -4.054  1.00 69.99
ATOM    884  CA  LEU   113      12.535  24.007  -5.316  1.00 69.99
ATOM    885  C   LEU   113      13.831  24.007  -6.066  1.00 69.99
ATOM    886  O   LEU   113      14.621  24.942  -5.948  1.00 69.99
ATOM    887  CB  LEU   113      11.485  24.803  -6.119  1.00 69.99
ATOM    888  CG  LEU   113      11.058  24.205  -7.473  1.00 69.99
ATOM    889  CD1 LEU   113      12.193  24.241  -8.506  1.00 69.99
ATOM    890  CD2 LEU   113      10.442  22.810  -7.296  1.00 69.99
ATOM    891  N   SER   114      14.099  22.940  -6.843  1.00  0.00
ATOM    892  CA  SER   114      15.312  22.893  -7.606  1.00  0.00
ATOM    893  C   SER   114      14.919  23.039  -9.025  1.00  0.00
ATOM    894  O   SER   114      13.977  22.397  -9.484  1.00  0.00
ATOM    895  CB  SER   114      16.066  21.555  -7.530  1.00  0.00
ATOM    896  OG  SER   114      16.684  21.404  -6.265  1.00  0.00
ATOM    897  N   LEU   115      15.637  23.893  -9.770  1.00 99.99
ATOM    898  CA  LEU   115      15.228  24.065 -11.125  1.00 99.99
ATOM    899  C   LEU   115      16.404  23.864 -12.013  1.00 99.99
ATOM    900  O   LEU   115      17.555  23.994 -11.599  1.00 99.99
ATOM    901  CB  LEU   115      14.654  25.461 -11.419  1.00 99.99
ATOM    902  CG  LEU   115      14.169  25.628 -12.869  1.00 99.99
ATOM    903  CD1 LEU   115      12.943  24.743 -13.150  1.00 99.99
ATOM    904  CD2 LEU   115      13.938  27.107 -13.214  1.00 99.99
ATOM    905  N   GLY   116      16.110  23.518 -13.279  1.00 99.99
ATOM    906  CA  GLY   116      17.109  23.377 -14.288  1.00 99.99
ATOM    907  C   GLY   116      17.692  24.738 -14.404  1.00 99.99
ATOM    908  O   GLY   116      18.857  24.917 -14.758  1.00 99.99
ATOM    909  N   ASN   117      16.848  25.741 -14.106  1.00 99.99
ATOM    910  CA  ASN   117      17.235  27.111 -14.196  1.00 99.99
ATOM    911  C   ASN   117      17.554  27.394 -15.622  1.00 99.99
ATOM    912  O   ASN   117      18.475  28.139 -15.954  1.00 99.99
ATOM    913  CB  ASN   117      18.442  27.475 -13.318  1.00 99.99
ATOM    914  CG  ASN   117      18.607  28.988 -13.375  1.00 99.99
ATOM    915  OD1 ASN   117      19.661  29.552 -13.085  1.00 99.99
ATOM    916  ND2 ASN   117      17.516  29.668 -13.818  1.00 99.99
ATOM    917  N   GLU   118      16.798  26.765 -16.532  1.00 99.99
ATOM    918  CA  GLU   118      17.003  27.162 -17.883  1.00 99.99
ATOM    919  C   GLU   118      16.570  28.586 -17.882  1.00 99.99
ATOM    920  O   GLU   118      17.219  29.459 -18.454  1.00 99.99
ATOM    921  CB  GLU   118      16.120  26.401 -18.891  1.00 99.99
ATOM    922  CG  GLU   118      14.609  26.538 -18.658  1.00 99.99
ATOM    923  CD  GLU   118      14.137  25.381 -17.785  1.00 99.99
ATOM    924  OE1 GLU   118      15.007  24.594 -17.325  1.00 99.99
ATOM    925  OE2 GLU   118      12.901  25.263 -17.570  1.00 99.99
ATOM    926  N   ASN   119      15.461  28.850 -17.167  1.00 99.99
ATOM    927  CA  ASN   119      14.913  30.168 -17.123  1.00 99.99
ATOM    928  C   ASN   119      14.226  30.339 -15.808  1.00 99.99
ATOM    929  O   ASN   119      14.839  30.308 -14.741  1.00 99.99
ATOM    930  CB  ASN   119      13.862  30.405 -18.227  1.00 99.99
ATOM    931  CG  ASN   119      13.549  31.896 -18.297  1.00 99.99
ATOM    932  OD1 ASN   119      13.908  32.660 -17.403  1.00 99.99
ATOM    933  ND2 ASN   119      12.845  32.320 -19.382  1.00 99.99
ATOM    934  N   GLU   120      12.906  30.576 -15.889  1.00 77.49
ATOM    935  CA  GLU   120      12.045  30.828 -14.775  1.00 77.49
ATOM    936  C   GLU   120      11.607  29.530 -14.181  1.00 77.49
ATOM    937  O   GLU   120      11.825  28.457 -14.742  1.00 77.49
ATOM    938  CB  GLU   120      10.753  31.549 -15.193  1.00 77.49
ATOM    939  CG  GLU   120      10.982  32.921 -15.828  1.00 77.49
ATOM    940  CD  GLU   120       9.665  33.396 -16.428  1.00 77.49
ATOM    941  OE1 GLU   120       8.789  32.535 -16.708  1.00 77.49
ATOM    942  OE2 GLU   120       9.522  34.633 -16.620  1.00 77.49
ATOM    943  N   ARG   121      11.005  29.617 -12.977  1.00 99.99
ATOM    944  CA  ARG   121      10.434  28.468 -12.340  1.00 99.99
ATOM    945  C   ARG   121       9.032  28.895 -12.013  1.00 99.99
ATOM    946  O   ARG   121       8.786  30.077 -11.778  1.00 99.99
ATOM    947  CB  ARG   121      11.126  28.098 -11.017  1.00 99.99
ATOM    948  CG  ARG   121      11.111  26.600 -10.706  1.00 99.99
ATOM    949  CD  ARG   121       9.828  25.876 -11.100  1.00 99.99
ATOM    950  NE  ARG   121      10.107  24.415 -11.020  1.00 99.99
ATOM    951  CZ  ARG   121       9.076  23.535 -10.872  1.00 99.99
ATOM    952  NH1 ARG   121       7.809  24.002 -10.679  1.00 99.99
ATOM    953  NH2 ARG   121       9.317  22.193 -10.927  1.00 99.99
ATOM    954  N   ARG   122       8.064  27.956 -12.004  1.00 99.99
ATOM    955  CA  ARG   122       6.696  28.329 -11.746  1.00 99.99
ATOM    956  C   ARG   122       6.285  27.817 -10.401  1.00 99.99
ATOM    957  O   ARG   122       6.443  26.634 -10.101  1.00 99.99
ATOM    958  CB  ARG   122       5.700  27.761 -12.784  1.00 99.99
ATOM    959  CG  ARG   122       4.219  27.788 -12.367  1.00 99.99
ATOM    960  CD  ARG   122       3.494  29.138 -12.457  1.00 99.99
ATOM    961  NE  ARG   122       2.429  29.042 -13.502  1.00 99.99
ATOM    962  CZ  ARG   122       1.237  28.438 -13.213  1.00 99.99
ATOM    963  NH1 ARG   122       1.085  27.760 -12.039  1.00 99.99
ATOM    964  NH2 ARG   122       0.229  28.413 -14.134  1.00 99.99
ATOM    965  N   ASP   123       5.740  28.729  -9.561  1.00 99.99
ATOM    966  CA  ASP   123       5.261  28.412  -8.243  1.00 99.99
ATOM    967  C   ASP   123       3.777  28.332  -8.357  1.00 99.99
ATOM    968  O   ASP   123       3.147  29.266  -8.849  1.00 99.99
ATOM    969  CB  ASP   123       5.320  29.564  -7.220  1.00 99.99
ATOM    970  CG  ASP   123       6.691  30.175  -7.085  1.00 99.99
ATOM    971  OD1 ASP   123       7.572  29.837  -7.913  1.00 99.99
ATOM    972  OD2 ASP   123       6.868  31.008  -6.157  1.00 99.99
ATOM    973  N   ARG   124       3.169  27.245  -7.859  1.00 99.99
ATOM    974  CA  ARG   124       1.742  27.154  -7.944  1.00 99.99
ATOM    975  C   ARG   124       1.151  27.972  -6.847  1.00 99.99
ATOM    976  O   ARG   124       1.801  28.261  -5.845  1.00 99.99
ATOM    977  CB  ARG   124       1.201  25.723  -7.820  1.00 99.99
ATOM    978  CG  ARG   124       1.707  24.807  -8.935  1.00 99.99
ATOM    979  CD  ARG   124       0.912  23.510  -9.054  1.00 99.99
ATOM    980  NE  ARG   124      -0.477  23.899  -9.424  1.00 99.99
ATOM    981  CZ  ARG   124      -1.383  22.945  -9.786  1.00 99.99
ATOM    982  NH1 ARG   124      -1.018  21.630  -9.794  1.00 99.99
ATOM    983  NH2 ARG   124      -2.652  23.306 -10.134  1.00 99.99
ATOM    984  N   GLU   125      -0.121  28.364  -7.037  1.00 99.99
ATOM    985  CA  GLU   125      -0.835  29.201  -6.124  1.00 99.99
ATOM    986  C   GLU   125      -0.920  28.484  -4.820  1.00 99.99
ATOM    987  O   GLU   125      -0.777  29.083  -3.758  1.00 99.99
ATOM    988  CB  GLU   125      -2.263  29.492  -6.621  1.00 99.99
ATOM    989  CG  GLU   125      -3.067  30.420  -5.712  1.00 99.99
ATOM    990  CD  GLU   125      -4.376  30.739  -6.420  1.00 99.99
ATOM    991  OE1 GLU   125      -4.386  30.727  -7.681  1.00 99.99
ATOM    992  OE2 GLU   125      -5.383  31.000  -5.711  1.00 99.99
ATOM    993  N   LEU   126      -1.114  27.158  -4.870  1.00 64.99
ATOM    994  CA  LEU   126      -1.287  26.407  -3.665  1.00 64.99
ATOM    995  C   LEU   126      -0.057  26.554  -2.825  1.00 64.99
ATOM    996  O   LEU   126      -0.144  26.750  -1.614  1.00 64.99
ATOM    997  CB  LEU   126      -1.459  24.907  -3.941  1.00 64.99
ATOM    998  CG  LEU   126      -2.594  24.602  -4.933  1.00 64.99
ATOM    999  CD1 LEU   126      -3.924  25.185  -4.444  1.00 64.99
ATOM   1000  CD2 LEU   126      -2.240  25.040  -6.363  1.00 64.99
ATOM   1001  N   LYS   127       1.130  26.471  -3.454  1.00 77.49
ATOM   1002  CA  LYS   127       2.349  26.541  -2.706  1.00 77.49
ATOM   1003  C   LYS   127       2.441  27.877  -2.042  1.00 77.49
ATOM   1004  O   LYS   127       2.810  27.962  -0.871  1.00 77.49
ATOM   1005  CB  LYS   127       3.594  26.347  -3.585  1.00 77.49
ATOM   1006  CG  LYS   127       3.692  24.924  -4.144  1.00 77.49
ATOM   1007  CD  LYS   127       4.698  24.757  -5.284  1.00 77.49
ATOM   1008  CE  LYS   127       4.823  23.306  -5.756  1.00 77.49
ATOM   1009  NZ  LYS   127       5.780  23.205  -6.881  1.00 77.49
ATOM   1010  N   LEU   128       2.086  28.958  -2.762  1.00 77.49
ATOM   1011  CA  LEU   128       2.169  30.266  -2.177  1.00 77.49
ATOM   1012  C   LEU   128       1.246  30.324  -1.009  1.00 77.49
ATOM   1013  O   LEU   128       1.586  30.876   0.037  1.00 77.49
ATOM   1014  CB  LEU   128       1.774  31.413  -3.136  1.00 77.49
ATOM   1015  CG  LEU   128       2.839  31.751  -4.204  1.00 77.49
ATOM   1016  CD1 LEU   128       3.070  30.595  -5.185  1.00 77.49
ATOM   1017  CD2 LEU   128       2.541  33.085  -4.906  1.00 77.49
ATOM   1018  N   LYS   129       0.053  29.726  -1.145  1.00 17.50
ATOM   1019  CA  LYS   129      -0.913  29.792  -0.092  1.00 17.50
ATOM   1020  C   LYS   129      -0.310  29.155   1.111  1.00 17.50
ATOM   1021  O   LYS   129      -0.446  29.646   2.230  1.00 17.50
ATOM   1022  CB  LYS   129      -2.182  28.996  -0.428  1.00 17.50
ATOM   1023  CG  LYS   129      -3.429  29.480   0.306  1.00 17.50
ATOM   1024  CD  LYS   129      -4.713  29.001  -0.369  1.00 17.50
ATOM   1025  CE  LYS   129      -5.950  29.824  -0.007  1.00 17.50
ATOM   1026  NZ  LYS   129      -6.134  30.919  -0.987  1.00 17.50
ATOM   1027  N   LEU   130       0.409  28.046   0.889  1.00 12.50
ATOM   1028  CA  LEU   130       0.928  27.277   1.972  1.00 12.50
ATOM   1029  C   LEU   130       1.834  28.140   2.799  1.00 12.50
ATOM   1030  O   LEU   130       1.603  28.304   3.996  1.00 12.50
ATOM   1031  CB  LEU   130       1.672  26.048   1.399  1.00 12.50
ATOM   1032  CG  LEU   130       2.298  25.044   2.383  1.00 12.50
ATOM   1033  CD1 LEU   130       2.883  23.846   1.621  1.00 12.50
ATOM   1034  CD2 LEU   130       3.377  25.688   3.250  1.00 12.50
ATOM   1035  N   TYR   131       2.873  28.746   2.197  1.00 20.00
ATOM   1036  CA  TYR   131       3.755  29.560   2.987  1.00 20.00
ATOM   1037  C   TYR   131       3.117  30.836   3.438  1.00 20.00
ATOM   1038  O   TYR   131       3.357  31.283   4.558  1.00 20.00
ATOM   1039  CB  TYR   131       5.158  29.797   2.387  1.00 20.00
ATOM   1040  CG  TYR   131       5.113  30.020   0.917  1.00 20.00
ATOM   1041  CD1 TYR   131       4.763  31.227   0.358  1.00 20.00
ATOM   1042  CD2 TYR   131       5.461  28.977   0.090  1.00 20.00
ATOM   1043  CE1 TYR   131       4.753  31.377  -1.011  1.00 20.00
ATOM   1044  CE2 TYR   131       5.454  29.121  -1.273  1.00 20.00
ATOM   1045  CZ  TYR   131       5.100  30.325  -1.827  1.00 20.00
ATOM   1046  OH  TYR   131       5.099  30.466  -3.229  1.00 20.00
ATOM   1047  N   SER   132       2.280  31.462   2.595  1.00 84.99
ATOM   1048  CA  SER   132       1.692  32.712   2.985  1.00 84.99
ATOM   1049  C   SER   132       0.912  32.494   4.241  1.00 84.99
ATOM   1050  O   SER   132       0.883  33.355   5.118  1.00 84.99
ATOM   1051  CB  SER   132       0.712  33.263   1.940  1.00 84.99
ATOM   1052  OG  SER   132      -0.404  32.392   1.823  1.00 84.99
ATOM   1053  N   SER   133       0.261  31.324   4.367  1.00 45.00
ATOM   1054  CA  SER   133      -0.536  31.052   5.527  1.00 45.00
ATOM   1055  C   SER   133       0.350  30.964   6.729  1.00 45.00
ATOM   1056  O   SER   133      -0.087  31.241   7.845  1.00 45.00
ATOM   1057  CB  SER   133      -1.315  29.731   5.438  1.00 45.00
ATOM   1058  OG  SER   133      -2.327  29.836   4.450  1.00 45.00
ATOM   1059  N   GLN   134       1.630  30.596   6.531  1.00 37.50
ATOM   1060  CA  GLN   134       2.514  30.437   7.650  1.00 37.50
ATOM   1061  C   GLN   134       2.572  31.751   8.360  1.00 37.50
ATOM   1062  O   GLN   134       2.495  31.802   9.585  1.00 37.50
ATOM   1063  CB  GLN   134       3.952  30.073   7.244  1.00 37.50
ATOM   1064  CG  GLN   134       4.871  29.834   8.444  1.00 37.50
ATOM   1065  CD  GLN   134       4.414  28.535   9.093  1.00 37.50
ATOM   1066  OE1 GLN   134       3.253  28.395   9.473  1.00 37.50
ATOM   1067  NE2 GLN   134       5.341  27.549   9.212  1.00 37.50
ATOM   1068  N   GLY   135       2.691  32.857   7.599  1.00 10.00
ATOM   1069  CA  GLY   135       2.630  34.153   8.211  1.00 10.00
ATOM   1070  C   GLY   135       3.948  34.578   8.786  1.00 10.00
ATOM   1071  O   GLY   135       3.993  35.382   9.716  1.00 10.00
ATOM   1072  N   VAL   136       5.055  34.045   8.253  1.00 42.50
ATOM   1073  CA  VAL   136       6.362  34.464   8.665  1.00 42.50
ATOM   1074  C   VAL   136       6.885  35.052   7.395  1.00 42.50
ATOM   1075  O   VAL   136       6.186  34.991   6.385  1.00 42.50
ATOM   1076  CB  VAL   136       7.254  33.308   9.035  1.00 42.50
ATOM   1077  CG1 VAL   136       8.628  33.847   9.453  1.00 42.50
ATOM   1078  CG2 VAL   136       6.566  32.459  10.117  1.00 42.50
ATOM   1079  N   ARG   137       8.081  35.684   7.387  1.00  0.00
ATOM   1080  CA  ARG   137       8.524  36.180   6.112  1.00  0.00
ATOM   1081  C   ARG   137       8.649  34.995   5.212  1.00  0.00
ATOM   1082  O   ARG   137       9.399  34.063   5.493  1.00  0.00
ATOM   1083  CB  ARG   137       9.900  36.862   6.133  1.00  0.00
ATOM   1084  CG  ARG   137       9.855  38.307   6.615  1.00  0.00
ATOM   1085  CD  ARG   137       9.234  39.248   5.584  1.00  0.00
ATOM   1086  NE  ARG   137       7.770  38.976   5.562  1.00  0.00
ATOM   1087  CZ  ARG   137       7.073  39.095   4.395  1.00  0.00
ATOM   1088  NH1 ARG   137       7.730  39.394   3.235  1.00  0.00
ATOM   1089  NH2 ARG   137       5.719  38.932   4.392  1.00  0.00
ATOM   1090  N   GLU   138       7.919  35.014   4.081  1.00  0.00
ATOM   1091  CA  GLU   138       7.928  33.854   3.243  1.00  0.00
ATOM   1092  C   GLU   138       8.924  34.011   2.152  1.00  0.00
ATOM   1093  O   GLU   138       9.099  35.088   1.584  1.00  0.00
ATOM   1094  CB  GLU   138       6.554  33.487   2.650  1.00  0.00
ATOM   1095  CG  GLU   138       5.776  34.669   2.087  1.00  0.00
ATOM   1096  CD  GLU   138       5.059  35.320   3.259  1.00  0.00
ATOM   1097  OE1 GLU   138       4.461  34.578   4.084  1.00  0.00
ATOM   1098  OE2 GLU   138       5.096  36.574   3.339  1.00  0.00
ATOM   1099  N   TYR   139       9.653  32.914   1.869  1.00  0.00
ATOM   1100  CA  TYR   139      10.626  32.977   0.825  1.00  0.00
ATOM   1101  C   TYR   139      10.499  31.746  -0.015  1.00  0.00
ATOM   1102  O   TYR   139      10.199  30.661   0.482  1.00  0.00
ATOM   1103  CB  TYR   139      12.082  33.028   1.331  1.00  0.00
ATOM   1104  CG  TYR   139      12.326  34.264   2.142  1.00  0.00
ATOM   1105  CD1 TYR   139      11.945  34.334   3.464  1.00  0.00
ATOM   1106  CD2 TYR   139      12.959  35.353   1.586  1.00  0.00
ATOM   1107  CE1 TYR   139      12.183  35.466   4.212  1.00  0.00
ATOM   1108  CE2 TYR   139      13.200  36.487   2.327  1.00  0.00
ATOM   1109  CZ  TYR   139      12.814  36.548   3.643  1.00  0.00
ATOM   1110  OH  TYR   139      13.066  37.713   4.400  1.00  0.00
ATOM   1111  N   TRP   140      10.700  31.900  -1.339  1.00  0.00
ATOM   1112  CA  TRP   140      10.734  30.761  -2.206  1.00  0.00
ATOM   1113  C   TRP   140      12.170  30.655  -2.583  1.00  0.00
ATOM   1114  O   TRP   140      12.740  31.595  -3.135  1.00  0.00
ATOM   1115  CB  TRP   140       9.938  30.937  -3.508  1.00  0.00
ATOM   1116  CG  TRP   140       9.919  29.713  -4.396  1.00  0.00
ATOM   1117  CD1 TRP   140      10.700  29.395  -5.468  1.00  0.00
ATOM   1118  CD2 TRP   140       9.000  28.625  -4.225  1.00  0.00
ATOM   1119  NE1 TRP   140      10.321  28.177  -5.980  1.00  0.00
ATOM   1120  CE2 TRP   140       9.276  27.692  -5.224  1.00  0.00
ATOM   1121  CE3 TRP   140       8.006  28.423  -3.311  1.00  0.00
ATOM   1122  CZ2 TRP   140       8.556  26.538  -5.326  1.00  0.00
ATOM   1123  CZ3 TRP   140       7.281  27.257  -3.415  1.00  0.00
ATOM   1124  CH2 TRP   140       7.553  26.336  -4.405  1.00  0.00
ATOM   1125  N   ILE   141      12.811  29.514  -2.285  1.00  0.00
ATOM   1126  CA  ILE   141      14.205  29.467  -2.596  1.00  0.00
ATOM   1127  C   ILE   141      14.428  28.434  -3.639  1.00  0.00
ATOM   1128  O   ILE   141      13.958  27.302  -3.536  1.00  0.00
ATOM   1129  CB  ILE   141      15.084  29.156  -1.421  1.00  0.00
ATOM   1130  CG1 ILE   141      16.558  29.401  -1.789  1.00  0.00
ATOM   1131  CG2 ILE   141      14.771  27.731  -0.938  1.00  0.00
ATOM   1132  CD1 ILE   141      17.493  29.434  -0.581  1.00  0.00
ATOM   1133  N   ILE   142      15.151  28.823  -4.703  1.00  0.00
ATOM   1134  CA  ILE   142      15.384  27.877  -5.742  1.00  0.00
ATOM   1135  C   ILE   142      16.845  27.777  -5.993  1.00  0.00
ATOM   1136  O   ILE   142      17.567  28.773  -5.993  1.00  0.00
ATOM   1137  CB  ILE   142      14.696  28.225  -7.023  1.00  0.00
ATOM   1138  CG1 ILE   142      13.179  28.183  -6.774  1.00  0.00
ATOM   1139  CG2 ILE   142      15.180  27.259  -8.121  1.00  0.00
ATOM   1140  CD1 ILE   142      12.332  28.793  -7.881  1.00  0.00
ATOM   1141  N   ASP   143      17.321  26.532  -6.162  1.00  0.00
ATOM   1142  CA  ASP   143      18.684  26.338  -6.532  1.00  0.00
ATOM   1143  C   ASP   143      18.661  26.264  -8.014  1.00  0.00
ATOM   1144  O   ASP   143      18.231  25.280  -8.613  1.00  0.00
ATOM   1145  CB  ASP   143      19.335  25.072  -5.938  1.00  0.00
ATOM   1146  CG  ASP   143      18.481  23.861  -6.282  1.00  0.00
ATOM   1147  OD1 ASP   143      17.262  23.910  -5.974  1.00  0.00
ATOM   1148  OD2 ASP   143      19.027  22.881  -6.854  1.00  0.00
ATOM   1149  N   TRP   144      19.124  27.353  -8.642  1.00  0.00
ATOM   1150  CA  TRP   144      19.049  27.475 -10.058  1.00  0.00
ATOM   1151  C   TRP   144      20.228  26.755 -10.612  1.00  0.00
ATOM   1152  O   TRP   144      21.369  27.065 -10.279  1.00  0.00
ATOM   1153  CB  TRP   144      19.134  28.946 -10.474  1.00  0.00
ATOM   1154  CG  TRP   144      18.072  29.806  -9.833  1.00  0.00
ATOM   1155  CD1 TRP   144      18.172  30.596  -8.725  1.00  0.00
ATOM   1156  CD2 TRP   144      16.716  29.920 -10.290  1.00  0.00
ATOM   1157  NE1 TRP   144      16.965  31.197  -8.463  1.00  0.00
ATOM   1158  CE2 TRP   144      16.058  30.789  -9.418  1.00  0.00
ATOM   1159  CE3 TRP   144      16.069  29.346 -11.348  1.00  0.00
ATOM   1160  CZ2 TRP   144      14.741  31.099  -9.591  1.00  0.00
ATOM   1161  CZ3 TRP   144      14.741  29.662 -11.520  1.00  0.00
ATOM   1162  CH2 TRP   144      14.091  30.521 -10.657  1.00  0.00
ATOM   1163  N   ARG   145      19.974  25.759 -11.478  1.00  0.00
ATOM   1164  CA  ARG   145      21.061  25.020 -12.040  1.00  0.00
ATOM   1165  C   ARG   145      21.721  25.927 -13.020  1.00  0.00
ATOM   1166  O   ARG   145      21.086  26.830 -13.559  1.00  0.00
ATOM   1167  CB  ARG   145      20.613  23.721 -12.732  1.00  0.00
ATOM   1168  CG  ARG   145      20.054  22.727 -11.711  1.00  0.00
ATOM   1169  CD  ARG   145      19.528  21.410 -12.284  1.00  0.00
ATOM   1170  NE  ARG   145      19.145  20.575 -11.109  1.00  0.00
ATOM   1171  CZ  ARG   145      17.992  19.845 -11.098  1.00  0.00
ATOM   1172  NH1 ARG   145      17.174  19.816 -12.190  1.00  0.00
ATOM   1173  NH2 ARG   145      17.651  19.142  -9.980  1.00  0.00
ATOM   1174  N   LYS   146      23.033  25.737 -13.259  1.00  0.00
ATOM   1175  CA  LYS   146      23.728  26.637 -14.131  1.00  0.00
ATOM   1176  C   LYS   146      23.741  27.966 -13.445  1.00  0.00
ATOM   1177  O   LYS   146      24.014  28.999 -14.053  1.00  0.00
ATOM   1178  CB  LYS   146      23.018  26.798 -15.495  1.00  0.00
ATOM   1179  CG  LYS   146      23.694  27.761 -16.477  1.00  0.00
ATOM   1180  CD  LYS   146      23.126  27.680 -17.895  1.00  0.00
ATOM   1181  CE  LYS   146      23.565  28.831 -18.802  1.00  0.00
ATOM   1182  NZ  LYS   146      22.692  30.008 -18.588  1.00  0.00
ATOM   1183  N   GLN   147      23.469  27.953 -12.127  1.00 62.49
ATOM   1184  CA  GLN   147      23.443  29.149 -11.343  1.00 62.49
ATOM   1185  C   GLN   147      23.526  28.740  -9.910  1.00 62.49
ATOM   1186  O   GLN   147      23.968  27.639  -9.590  1.00 62.49
ATOM   1187  CB  GLN   147      22.170  29.991 -11.527  1.00 62.49
ATOM   1188  CG  GLN   147      22.139  30.749 -12.855  1.00 62.49
ATOM   1189  CD  GLN   147      23.059  31.953 -12.702  1.00 62.49
ATOM   1190  OE1 GLN   147      23.498  32.564 -13.675  1.00 62.49
ATOM   1191  NE2 GLN   147      23.360  32.307 -11.424  1.00 62.49
ATOM   1192  N   GLN   148      23.120  29.648  -9.003  1.00 99.99
ATOM   1193  CA  GLN   148      23.186  29.360  -7.601  1.00 99.99
ATOM   1194  C   GLN   148      21.808  29.462  -7.043  1.00 99.99
ATOM   1195  O   GLN   148      20.824  29.483  -7.781  1.00 99.99
ATOM   1196  CB  GLN   148      24.052  30.350  -6.810  1.00 99.99
ATOM   1197  CG  GLN   148      25.538  30.280  -7.159  1.00 99.99
ATOM   1198  CD  GLN   148      26.241  31.342  -6.331  1.00 99.99
ATOM   1199  OE1 GLN   148      25.829  32.500  -6.335  1.00 99.99
ATOM   1200  NE2 GLN   148      27.316  30.946  -5.599  1.00 99.99
ATOM   1201  N   VAL   149      21.716  29.471  -5.698  1.00 67.49
ATOM   1202  CA  VAL   149      20.451  29.592  -5.042  1.00 67.49
ATOM   1203  C   VAL   149      20.073  31.033  -5.037  1.00 67.49
ATOM   1204  O   VAL   149      20.909  31.913  -4.827  1.00 67.49
ATOM   1205  CB  VAL   149      20.461  29.142  -3.608  1.00 67.49
ATOM   1206  CG1 VAL   149      20.794  27.643  -3.565  1.00 67.49
ATOM   1207  CG2 VAL   149      21.442  30.025  -2.816  1.00 67.49
ATOM   1208  N   GLU   150      18.782  31.306  -5.292  1.00 17.50
ATOM   1209  CA  GLU   150      18.293  32.649  -5.274  1.00 17.50
ATOM   1210  C   GLU   150      16.979  32.594  -4.576  1.00 17.50
ATOM   1211  O   GLU   150      16.299  31.570  -4.607  1.00 17.50
ATOM   1212  CB  GLU   150      18.092  33.232  -6.681  1.00 17.50
ATOM   1213  CG  GLU   150      19.427  33.447  -7.396  1.00 17.50
ATOM   1214  CD  GLU   150      19.156  33.862  -8.832  1.00 17.50
ATOM   1215  OE1 GLU   150      18.069  33.503  -9.359  1.00 17.50
ATOM   1216  OE2 GLU   150      20.039  34.541  -9.421  1.00 17.50
ATOM   1217  N   VAL   151      16.588  33.690  -3.901  1.00  2.50
ATOM   1218  CA  VAL   151      15.357  33.625  -3.177  1.00  2.50
ATOM   1219  C   VAL   151      14.477  34.752  -3.592  1.00  2.50
ATOM   1220  O   VAL   151      14.934  35.843  -3.929  1.00  2.50
ATOM   1221  CB  VAL   151      15.542  33.728  -1.692  1.00  2.50
ATOM   1222  CG1 VAL   151      16.350  32.511  -1.210  1.00  2.50
ATOM   1223  CG2 VAL   151      16.212  35.075  -1.382  1.00  2.50
ATOM   1224  N   TYR   152      13.161  34.479  -3.587  1.00  0.00
ATOM   1225  CA  TYR   152      12.167  35.444  -3.936  1.00  0.00
ATOM   1226  C   TYR   152      11.287  35.552  -2.741  1.00  0.00
ATOM   1227  O   TYR   152      10.726  34.556  -2.289  1.00  0.00
ATOM   1228  CB  TYR   152      11.302  34.942  -5.103  1.00  0.00
ATOM   1229  CG  TYR   152      10.267  35.951  -5.444  1.00  0.00
ATOM   1230  CD1 TYR   152       9.127  36.060  -4.685  1.00  0.00
ATOM   1231  CD2 TYR   152      10.429  36.770  -6.538  1.00  0.00
ATOM   1232  CE1 TYR   152       8.162  36.984  -4.997  1.00  0.00
ATOM   1233  CE2 TYR   152       9.466  37.698  -6.858  1.00  0.00
ATOM   1234  CZ  TYR   152       8.334  37.804  -6.085  1.00  0.00
ATOM   1235  OH  TYR   152       7.343  38.754  -6.408  1.00  0.00
ATOM   1236  N   ARG   153      11.136  36.759  -2.172  1.00  0.00
ATOM   1237  CA  ARG   153      10.235  36.772  -1.067  1.00  0.00
ATOM   1238  C   ARG   153       8.903  37.083  -1.644  1.00  0.00
ATOM   1239  O   ARG   153       8.710  38.122  -2.274  1.00  0.00
ATOM   1240  CB  ARG   153      10.562  37.789   0.036  1.00  0.00
ATOM   1241  CG  ARG   153      10.584  39.219  -0.471  1.00  0.00
ATOM   1242  CD  ARG   153      11.984  39.765  -0.730  1.00  0.00
ATOM   1243  NE  ARG   153      11.780  41.026  -1.491  1.00  0.00
ATOM   1244  CZ  ARG   153      11.306  42.132  -0.847  1.00  0.00
ATOM   1245  NH1 ARG   153      11.034  42.076   0.489  1.00  0.00
ATOM   1246  NH2 ARG   153      11.063  43.278  -1.549  1.00  0.00
ATOM   1247  N   ARG   154       7.947  36.153  -1.473  1.00  0.00
ATOM   1248  CA  ARG   154       6.649  36.405  -2.012  1.00  0.00
ATOM   1249  C   ARG   154       6.106  37.553  -1.241  1.00  0.00
ATOM   1250  O   ARG   154       6.009  37.495  -0.017  1.00  0.00
ATOM   1251  CB  ARG   154       5.666  35.247  -1.812  1.00  0.00
ATOM   1252  CG  ARG   154       4.281  35.550  -2.381  1.00  0.00
ATOM   1253  CD  ARG   154       3.166  34.731  -1.732  1.00  0.00
ATOM   1254  NE  ARG   154       3.193  35.048  -0.275  1.00  0.00
ATOM   1255  CZ  ARG   154       2.083  35.542   0.349  1.00  0.00
ATOM   1256  NH1 ARG   154       0.937  35.758  -0.360  1.00  0.00
ATOM   1257  NH2 ARG   154       2.125  35.827   1.683  1.00  0.00
ATOM   1258  N   GLU   155       5.734  38.642  -1.936  1.00  0.00
ATOM   1259  CA  GLU   155       5.250  39.766  -1.199  1.00  0.00
ATOM   1260  C   GLU   155       3.953  39.406  -0.560  1.00  0.00
ATOM   1261  O   GLU   155       3.755  39.613   0.636  1.00  0.00
ATOM   1262  CB  GLU   155       4.996  41.008  -2.070  1.00  0.00
ATOM   1263  CG  GLU   155       6.267  41.614  -2.669  1.00  0.00
ATOM   1264  CD  GLU   155       6.497  41.000  -4.043  1.00  0.00
ATOM   1265  OE1 GLU   155       5.587  40.279  -4.534  1.00  0.00
ATOM   1266  OE2 GLU   155       7.584  41.258  -4.625  1.00  0.00
ATOM   1267  N   GLN   156       3.038  38.823  -1.351  1.00 25.00
ATOM   1268  CA  GLN   156       1.743  38.523  -0.831  1.00 25.00
ATOM   1269  C   GLN   156       0.935  38.111  -2.008  1.00 25.00
ATOM   1270  O   GLN   156       1.460  37.920  -3.103  1.00 25.00
ATOM   1271  CB  GLN   156       1.042  39.753  -0.237  1.00 25.00
ATOM   1272  CG  GLN   156       0.734  40.810  -1.300  1.00 25.00
ATOM   1273  CD  GLN   156       0.043  41.987  -0.629  1.00 25.00
ATOM   1274  OE1 GLN   156       0.202  42.223   0.568  1.00 25.00
ATOM   1275  NE2 GLN   156      -0.749  42.754  -1.425  1.00 25.00
ATOM   1276  N   GLY   157      -0.377  37.921  -1.802  1.00 92.49
ATOM   1277  CA  GLY   157      -1.198  37.572  -2.915  1.00 92.49
ATOM   1278  C   GLY   157      -1.033  36.106  -3.104  1.00 92.49
ATOM   1279  O   GLY   157       0.074  35.576  -3.020  1.00 92.49
ATOM   1280  N   ILE   158      -2.143  35.414  -3.393  1.00 84.99
ATOM   1281  CA  ILE   158      -2.105  34.001  -3.578  1.00 84.99
ATOM   1282  C   ILE   158      -2.346  33.740  -5.031  1.00 84.99
ATOM   1283  O   ILE   158      -3.484  33.751  -5.498  1.00 84.99
ATOM   1284  CB  ILE   158      -3.198  33.340  -2.779  1.00 84.99
ATOM   1285  CG1 ILE   158      -3.249  31.841  -3.062  1.00 84.99
ATOM   1286  CG2 ILE   158      -4.520  34.093  -2.992  1.00 84.99
ATOM   1287  CD1 ILE   158      -2.064  31.113  -2.462  1.00 84.99
ATOM   1288  N   LEU   159      -1.269  33.505  -5.803  1.00 99.99
ATOM   1289  CA  LEU   159      -1.485  33.248  -7.193  1.00 99.99
ATOM   1290  C   LEU   159      -0.245  32.613  -7.724  1.00 99.99
ATOM   1291  O   LEU   159       0.753  32.482  -7.018  1.00 99.99
ATOM   1292  CB  LEU   159      -1.768  34.517  -8.021  1.00 99.99
ATOM   1293  CG  LEU   159      -2.172  34.222  -9.478  1.00 99.99
ATOM   1294  CD1 LEU   159      -3.483  33.422  -9.538  1.00 99.99
ATOM   1295  CD2 LEU   159      -2.233  35.505 -10.319  1.00 99.99
ATOM   1296  N   LYS   160      -0.296  32.174  -8.992  1.00 99.99
ATOM   1297  CA  LYS   160       0.842  31.569  -9.606  1.00 99.99
ATOM   1298  C   LYS   160       1.845  32.648  -9.838  1.00 99.99
ATOM   1299  O   LYS   160       1.496  33.778 -10.179  1.00 99.99
ATOM   1300  CB  LYS   160       0.455  30.870 -10.914  1.00 99.99
ATOM   1301  CG  LYS   160      -0.462  29.690 -10.592  1.00 99.99
ATOM   1302  CD  LYS   160      -1.364  29.219 -11.727  1.00 99.99
ATOM   1303  CE  LYS   160      -2.134  27.947 -11.366  1.00 99.99
ATOM   1304  NZ  LYS   160      -2.636  28.032  -9.974  1.00 99.99
ATOM   1305  N   LEU   161       3.129  32.324  -9.600  1.00 99.99
ATOM   1306  CA  LEU   161       4.186  33.281  -9.732  1.00 99.99
ATOM   1307  C   LEU   161       5.282  32.653 -10.521  1.00 99.99
ATOM   1308  O   LEU   161       5.487  31.441 -10.473  1.00 99.99
ATOM   1309  CB  LEU   161       4.812  33.661  -8.379  1.00 99.99
ATOM   1310  CG  LEU   161       5.989  34.649  -8.483  1.00 99.99
ATOM   1311  CD1 LEU   161       5.532  36.023  -8.996  1.00 99.99
ATOM   1312  CD2 LEU   161       6.763  34.728  -7.159  1.00 99.99
ATOM   1313  N   VAL   162       6.017  33.471 -11.299  1.00 69.99
ATOM   1314  CA  VAL   162       7.121  32.886 -11.992  1.00 69.99
ATOM   1315  C   VAL   162       8.351  33.574 -11.488  1.00 69.99
ATOM   1316  O   VAL   162       8.428  34.802 -11.459  1.00 69.99
ATOM   1317  CB  VAL   162       7.039  33.013 -13.488  1.00 69.99
ATOM   1318  CG1 VAL   162       7.220  34.484 -13.899  1.00 69.99
ATOM   1319  CG2 VAL   162       8.056  32.044 -14.110  1.00 69.99
ATOM   1320  N   VAL   163       9.353  32.788 -11.056  1.00 79.99
ATOM   1321  CA  VAL   163      10.538  33.382 -10.517  1.00 79.99
ATOM   1322  C   VAL   163      11.620  33.214 -11.524  1.00 79.99
ATOM   1323  O   VAL   163      11.701  32.198 -12.213  1.00 79.99
ATOM   1324  CB  VAL   163      11.010  32.746  -9.239  1.00 79.99
ATOM   1325  CG1 VAL   163       9.944  32.973  -8.154  1.00 79.99
ATOM   1326  CG2 VAL   163      11.312  31.261  -9.504  1.00 79.99
ATOM   1327  N   THR   164      12.479  34.242 -11.640  1.00 99.99
ATOM   1328  CA  THR   164      13.548  34.200 -12.588  1.00 99.99
ATOM   1329  C   THR   164      14.809  34.424 -11.825  1.00 99.99
ATOM   1330  O   THR   164      14.785  34.766 -10.644  1.00 99.99
ATOM   1331  CB  THR   164      13.471  35.290 -13.615  1.00 99.99
ATOM   1332  OG1 THR   164      13.596  36.556 -12.984  1.00 99.99
ATOM   1333  CG2 THR   164      12.121  35.196 -14.341  1.00 99.99
ATOM   1334  N   LEU   165      15.955  34.213 -12.495  1.00 79.99
ATOM   1335  CA  LEU   165      17.223  34.378 -11.853  1.00 79.99
ATOM   1336  C   LEU   165      17.332  35.815 -11.459  1.00 79.99
ATOM   1337  O   LEU   165      17.757  36.142 -10.353  1.00 79.99
ATOM   1338  CB  LEU   165      18.401  34.068 -12.794  1.00 79.99
ATOM   1339  CG  LEU   165      18.365  32.647 -13.393  1.00 79.99
ATOM   1340  CD1 LEU   165      17.172  32.465 -14.348  1.00 79.99
ATOM   1341  CD2 LEU   165      19.701  32.288 -14.060  1.00 79.99
ATOM   1342  N   PHE   166      16.920  36.711 -12.374  1.00 74.99
ATOM   1343  CA  PHE   166      17.004  38.125 -12.161  1.00 74.99
ATOM   1344  C   PHE   166      16.108  38.537 -11.035  1.00 74.99
ATOM   1345  O   PHE   166      16.503  39.340 -10.192  1.00 74.99
ATOM   1346  CB  PHE   166      16.607  38.938 -13.407  1.00 74.99
ATOM   1347  CG  PHE   166      17.674  38.750 -14.432  1.00 74.99
ATOM   1348  CD1 PHE   166      17.702  37.632 -15.234  1.00 74.99
ATOM   1349  CD2 PHE   166      18.652  39.705 -14.595  1.00 74.99
ATOM   1350  CE1 PHE   166      18.692  37.474 -16.176  1.00 74.99
ATOM   1351  CE2 PHE   166      19.645  39.551 -15.536  1.00 74.99
ATOM   1352  CZ  PHE   166      19.666  38.430 -16.330  1.00 74.99
ATOM   1353  N   HIS   167      14.875  37.999 -10.983  1.00 77.49
ATOM   1354  CA  HIS   167      13.956  38.432  -9.968  1.00 77.49
ATOM   1355  C   HIS   167      14.471  38.110  -8.599  1.00 77.49
ATOM   1356  O   HIS   167      14.358  38.933  -7.691  1.00 77.49
ATOM   1357  CB  HIS   167      12.550  37.810 -10.063  1.00 77.49
ATOM   1358  CG  HIS   167      11.659  38.446 -11.090  1.00 77.49
ATOM   1359  ND1 HIS   167      11.275  37.849 -12.271  1.00 77.49
ATOM   1360  CD2 HIS   167      11.052  39.663 -11.075  1.00 77.49
ATOM   1361  CE1 HIS   167      10.458  38.728 -12.904  1.00 77.49
ATOM   1362  NE2 HIS   167      10.293  39.844 -12.217  1.00 77.49
ATOM   1363  N   GLY   168      15.047  36.913  -8.397  1.00 77.49
ATOM   1364  CA  GLY   168      15.438  36.548  -7.062  1.00 77.49
ATOM   1365  C   GLY   168      16.724  37.212  -6.683  1.00 77.49
ATOM   1366  O   GLY   168      17.444  37.753  -7.521  1.00 77.49
ATOM   1367  N   ASP   169      17.032  37.182  -5.369  1.00  0.00
ATOM   1368  CA  ASP   169      18.242  37.756  -4.861  1.00  0.00
ATOM   1369  C   ASP   169      19.069  36.652  -4.299  1.00  0.00
ATOM   1370  O   ASP   169      18.566  35.571  -3.998  1.00  0.00
ATOM   1371  CB  ASP   169      18.039  38.779  -3.728  1.00  0.00
ATOM   1372  CG  ASP   169      17.518  40.067  -4.345  1.00  0.00
ATOM   1373  OD1 ASP   169      17.404  40.112  -5.599  1.00  0.00
ATOM   1374  OD2 ASP   169      17.236  41.024  -3.575  1.00  0.00
ATOM   1375  N   GLU   170      20.382  36.911  -4.152  1.00  0.00
ATOM   1376  CA  GLU   170      21.268  35.931  -3.606  1.00  0.00
ATOM   1377  C   GLU   170      20.814  35.688  -2.212  1.00  0.00
ATOM   1378  O   GLU   170      20.222  36.561  -1.588  1.00  0.00
ATOM   1379  CB  GLU   170      22.735  36.392  -3.564  1.00  0.00
ATOM   1380  CG  GLU   170      23.684  35.346  -2.980  1.00  0.00
ATOM   1381  CD  GLU   170      23.769  34.187  -3.959  1.00  0.00
ATOM   1382  OE1 GLU   170      22.864  33.311  -3.921  1.00  0.00
ATOM   1383  OE2 GLU   170      24.740  34.169  -4.760  1.00  0.00
ATOM   1384  N   LEU   171      21.080  34.484  -1.686  1.00  0.00
ATOM   1385  CA  LEU   171      20.620  34.102  -0.386  1.00  0.00
ATOM   1386  C   LEU   171      21.219  35.039   0.612  1.00  0.00
ATOM   1387  O   LEU   171      20.591  35.383   1.615  1.00  0.00
ATOM   1388  CB  LEU   171      21.006  32.644  -0.066  1.00  0.00
ATOM   1389  CG  LEU   171      20.517  32.084   1.283  1.00  0.00
ATOM   1390  CD1 LEU   171      20.751  30.570   1.334  1.00  0.00
ATOM   1391  CD2 LEU   171      21.172  32.776   2.488  1.00  0.00
ATOM   1392  N   ASN   172      22.457  35.489   0.362  1.00  0.00
ATOM   1393  CA  ASN   172      23.093  36.354   1.308  1.00  0.00
ATOM   1394  C   ASN   172      22.260  37.584   1.455  1.00  0.00
ATOM   1395  O   ASN   172      22.088  38.090   2.563  1.00  0.00
ATOM   1396  CB  ASN   172      24.506  36.782   0.883  1.00  0.00
ATOM   1397  CG  ASN   172      25.389  35.545   0.921  1.00  0.00
ATOM   1398  OD1 ASN   172      25.260  34.696   1.801  1.00  0.00
ATOM   1399  ND2 ASN   172      26.311  35.434  -0.072  1.00  0.00
ATOM   1400  N   SER   173      21.691  38.082   0.341  1.00  0.00
ATOM   1401  CA  SER   173      20.948  39.305   0.407  1.00  0.00
ATOM   1402  C   SER   173      19.841  39.171   1.416  1.00  0.00
ATOM   1403  O   SER   173      19.781  40.010   2.310  1.00  0.00
ATOM   1404  CB  SER   173      20.366  39.736  -0.954  1.00  0.00
ATOM   1405  OG  SER   173      19.641  40.949  -0.808  1.00  0.00
ATOM   1406  N   PRO   174      18.967  38.191   1.382  1.00 42.50
ATOM   1407  CA  PRO   174      17.992  38.148   2.434  1.00 42.50
ATOM   1408  C   PRO   174      18.600  37.857   3.762  1.00 42.50
ATOM   1409  O   PRO   174      17.933  38.062   4.775  1.00 42.50
ATOM   1410  CB  PRO   174      16.904  37.184   1.980  1.00 42.50
ATOM   1411  CG  PRO   174      16.909  37.377   0.458  1.00 42.50
ATOM   1412  CD  PRO   174      18.361  37.764   0.130  1.00 42.50
ATOM   1413  N   LEU   175      19.850  37.373   3.792  1.00 42.50
ATOM   1414  CA  LEU   175      20.457  37.135   5.061  1.00 42.50
ATOM   1415  C   LEU   175      20.580  38.459   5.741  1.00 42.50
ATOM   1416  O   LEU   175      20.460  38.549   6.960  1.00 42.50
ATOM   1417  CB  LEU   175      21.833  36.449   4.981  1.00 42.50
ATOM   1418  CG  LEU   175      21.719  34.991   4.494  1.00 42.50
ATOM   1419  CD1 LEU   175      23.049  34.232   4.632  1.00 42.50
ATOM   1420  CD2 LEU   175      20.544  34.277   5.182  1.00 42.50
ATOM   1421  N   LEU   176      20.801  39.538   4.962  1.00 99.99
ATOM   1422  CA  LEU   176      20.949  40.828   5.569  1.00 99.99
ATOM   1423  C   LEU   176      19.703  41.163   6.331  1.00 99.99
ATOM   1424  O   LEU   176      19.798  41.638   7.463  1.00 99.99
ATOM   1425  CB  LEU   176      21.195  41.967   4.562  1.00 99.99
ATOM   1426  CG  LEU   176      22.588  41.953   3.904  1.00 99.99
ATOM   1427  CD1 LEU   176      22.810  40.696   3.047  1.00 99.99
ATOM   1428  CD2 LEU   176      22.842  43.263   3.139  1.00 99.99
ATOM   1429  N   PRO   177      18.532  40.947   5.800  1.00 99.99
ATOM   1430  CA  PRO   177      17.381  41.267   6.591  1.00 99.99
ATOM   1431  C   PRO   177      17.296  40.413   7.813  1.00 99.99
ATOM   1432  O   PRO   177      16.760  40.875   8.819  1.00 99.99
ATOM   1433  CB  PRO   177      16.189  41.186   5.642  1.00 99.99
ATOM   1434  CG  PRO   177      16.799  41.598   4.291  1.00 99.99
ATOM   1435  CD  PRO   177      18.275  41.171   4.387  1.00 99.99
ATOM   1436  N   ASN   178      17.803  39.168   7.753  1.00 99.99
ATOM   1437  CA  ASN   178      17.754  38.335   8.916  1.00 99.99
ATOM   1438  C   ASN   178      18.593  38.950   9.984  1.00 99.99
ATOM   1439  O   ASN   178      18.135  39.158  11.106  1.00 99.99
ATOM   1440  CB  ASN   178      18.332  36.931   8.677  1.00 99.99
ATOM   1441  CG  ASN   178      18.375  36.218  10.024  1.00 99.99
ATOM   1442  OD1 ASN   178      19.408  36.177  10.689  1.00 99.99
ATOM   1443  ND2 ASN   178      17.211  35.661  10.451  1.00 99.99
ATOM   1444  N   PHE   179      19.848  39.287   9.638  1.00 99.99
ATOM   1445  CA  PHE   179      20.767  39.824  10.600  1.00 99.99
ATOM   1446  C   PHE   179      20.289  41.147  11.091  1.00 99.99
ATOM   1447  O   PHE   179      20.304  41.411  12.292  1.00 99.99
ATOM   1448  CB  PHE   179      22.187  40.042  10.048  1.00 99.99
ATOM   1449  CG  PHE   179      22.869  38.720  10.005  1.00 99.99
ATOM   1450  CD1 PHE   179      22.630  37.833   8.982  1.00 99.99
ATOM   1451  CD2 PHE   179      23.754  38.376  11.000  1.00 99.99
ATOM   1452  CE1 PHE   179      23.268  36.615   8.953  1.00 99.99
ATOM   1453  CE2 PHE   179      24.394  37.161  10.977  1.00 99.99
ATOM   1454  CZ  PHE   179      24.148  36.277   9.954  1.00 99.99
ATOM   1455  N   THR   180      19.830  42.012  10.174  1.00 99.99
ATOM   1456  CA  THR   180      19.468  43.334  10.584  1.00 99.99
ATOM   1457  C   THR   180      18.377  43.242  11.594  1.00 99.99
ATOM   1458  O   THR   180      18.419  43.906  12.627  1.00 99.99
ATOM   1459  CB  THR   180      18.971  44.182   9.451  1.00 99.99
ATOM   1460  OG1 THR   180      17.802  43.610   8.883  1.00 99.99
ATOM   1461  CG2 THR   180      20.083  44.288   8.392  1.00 99.99
ATOM   1462  N   CYS   181      17.372  42.392  11.336  1.00 99.99
ATOM   1463  CA  CYS   181      16.282  42.322  12.259  1.00 99.99
ATOM   1464  C   CYS   181      16.790  41.851  13.582  1.00 99.99
ATOM   1465  O   CYS   181      16.448  42.419  14.618  1.00 99.99
ATOM   1466  CB  CYS   181      15.174  41.356  11.809  1.00 99.99
ATOM   1467  SG  CYS   181      14.345  41.924  10.294  1.00 99.99
ATOM   1468  N   ALA   182      17.646  40.811  13.589  1.00 99.99
ATOM   1469  CA  ALA   182      18.098  40.298  14.848  1.00 99.99
ATOM   1470  C   ALA   182      18.841  41.383  15.550  1.00 99.99
ATOM   1471  O   ALA   182      18.596  41.651  16.726  1.00 99.99
ATOM   1472  CB  ALA   182      19.042  39.091  14.704  1.00 99.99
ATOM   1473  N   ILE   183      19.745  42.079  14.837  1.00 99.99
ATOM   1474  CA  ILE   183      20.400  43.132  15.544  1.00 99.99
ATOM   1475  C   ILE   183      19.572  44.342  15.307  1.00 99.99
ATOM   1476  O   ILE   183      19.779  45.130  14.387  1.00 99.99
ATOM   1477  CB  ILE   183      21.829  43.365  15.141  1.00 99.99
ATOM   1478  CG1 ILE   183      22.414  44.469  16.034  1.00 99.99
ATOM   1479  CG2 ILE   183      21.928  43.624  13.627  1.00 99.99
ATOM   1480  CD1 ILE   183      23.932  44.540  15.993  1.00 99.99
ATOM   1481  N   ALA   184      18.589  44.507  16.200  1.00 99.99
ATOM   1482  CA  ALA   184      17.609  45.533  16.081  1.00 99.99
ATOM   1483  C   ALA   184      17.100  45.728  17.468  1.00 99.99
ATOM   1484  O   ALA   184      17.716  45.258  18.423  1.00 99.99
ATOM   1485  CB  ALA   184      16.438  45.106  15.175  1.00 99.99
ATOM   1486  N   PRO   185      16.013  46.420  17.631  1.00 99.99
ATOM   1487  CA  PRO   185      15.517  46.610  18.960  1.00 99.99
ATOM   1488  C   PRO   185      15.151  45.310  19.595  1.00 99.99
ATOM   1489  O   PRO   185      15.004  45.273  20.816  1.00 99.99
ATOM   1490  CB  PRO   185      14.370  47.609  18.825  1.00 99.99
ATOM   1491  CG  PRO   185      14.796  48.476  17.626  1.00 99.99
ATOM   1492  CD  PRO   185      15.674  47.546  16.770  1.00 99.99
ATOM   1493  N   LEU   186      14.992  44.232  18.807  1.00 84.99
ATOM   1494  CA  LEU   186      14.603  42.993  19.412  1.00 84.99
ATOM   1495  C   LEU   186      15.634  42.547  20.390  1.00 84.99
ATOM   1496  O   LEU   186      15.300  42.158  21.509  1.00 84.99
ATOM   1497  CB  LEU   186      14.389  41.854  18.404  1.00 84.99
ATOM   1498  CG  LEU   186      13.046  41.959  17.663  1.00 84.99
ATOM   1499  CD1 LEU   186      11.878  41.718  18.634  1.00 84.99
ATOM   1500  CD2 LEU   186      12.919  43.289  16.906  1.00 84.99
ATOM   1501  N   PHE   187      16.923  42.613  20.027  1.00 84.99
ATOM   1502  CA  PHE   187      17.875  42.079  20.951  1.00 84.99
ATOM   1503  C   PHE   187      18.724  43.188  21.465  1.00 84.99
ATOM   1504  O   PHE   187      18.993  44.167  20.770  1.00 84.99
ATOM   1505  CB  PHE   187      18.784  41.020  20.304  1.00 84.99
ATOM   1506  CG  PHE   187      17.882  39.906  19.890  1.00 84.99
ATOM   1507  CD1 PHE   187      17.250  39.951  18.669  1.00 84.99
ATOM   1508  CD2 PHE   187      17.647  38.837  20.723  1.00 84.99
ATOM   1509  CE1 PHE   187      16.409  38.938  18.275  1.00 84.99
ATOM   1510  CE2 PHE   187      16.807  37.819  20.334  1.00 84.99
ATOM   1511  CZ  PHE   187      16.188  37.868  19.108  1.00 84.99
ATOM   1512  N   GLY   188      19.145  43.061  22.734  1.00 84.99
ATOM   1513  CA  GLY   188      19.988  44.050  23.330  1.00 84.99
ATOM   1514  C   GLY   188      21.331  43.367  23.539  1.00 84.99
ATOM   1515  O   GLY   188      21.419  42.146  23.242  1.00 84.99
ATOM   1516  OXT GLY   188      22.285  44.050  23.998  1.00 84.99
TER    1517      GLY   188                                        
SPDBVT        0.7199744582        -0.5061977506         0.4747637808 
SPDBVT        0.5738677382         0.8189428449         0.0029001795 
SPDBVT       -0.3902724683         0.2703635693         0.8801084757 
SPDBVT       14.0563621521        28.2074451447        -1.1131247282 
SPDBVT       11.8053855896        26.5641574860        -2.8741831779 
SPDBVV default;
SPDBVV      8.228955557850    1820.481464097285      20.000000000000
SPDBVV       -0.4050275957         0.0593590274        -0.9123755545 
SPDBVV       -0.2731128024         0.9444754999         0.1826894286 
SPDBVV        0.8725606248         0.3231757045        -0.3663269307 
SPDBVV       10.9270801544        21.9951877594         2.1375119686 
SPDBVV        0.0000000000         0.0000000000         0.0000000000 
SPDBVf  3  3  3  3  3  3  3  3  3  3  3  3  3  3  3  3  3  3  3  3
SPDBVf  3  3  3  3  3  3  3  3  3  3  3  3 19  3  3  3  3  3  3  3
SPDBVf  3  3  3  3  3  3  3  3  3  3  3  3  3  3  3  3  3  3  3  3
SPDBVf  3  3  3  3  3  3  3  3  3  3  3  3  3  3  3  3  3  3  3  3
SPDBVf  3  3  3  3  3  3  3  3  3  3  3  3  3  3  3  3  3  3  3  3
SPDBVf  3  3  3  3  3  3  3  3  3  3  3  3  3  3  3  3  3  3  3  3
SPDBVf  3  3  3  3  3  3  3  3  3  3  3  3  3  3  3  3  3  3  3  3
SPDBVf  3  3  3  3  3  3  3  3  3  3  3  3  3  3  3  3  3  3  3  3
SPDBVf  3  3  3  3  3  3  3  3  3  3  3  3  3  3  3  3  3  3  3  3
SPDBVf  3  3  3  3  3  3  3  3  3
SPDBVc 1.00 0.60 0.00 1.00 0.60 0.00 1.00 0.60 0.00 0.00 0.40 1.00 
SPDBVc 0.00 0.80 1.00 0.00 0.40 1.00 0.60 1.00 0.00 1.00 0.60 0.00 
SPDBVc 0.00 1.00 0.60 0.00 1.00 1.00 0.00 1.00 0.20 0.00 0.00 1.00 
SPDBVc 0.00 0.00 1.00 0.00 0.00 1.00 0.00 0.20 1.00 0.00 1.00 0.20 
SPDBVc 0.00 0.00 1.00 0.00 0.00 1.00 0.00 1.00 0.80 0.00 0.40 1.00 
SPDBVc 0.00 0.00 1.00 0.00 0.00 1.00 0.00 0.00 1.00 0.00 0.00 1.00 
SPDBVc 0.00 0.00 1.00 0.40 1.00 0.00 1.00 0.00 0.00 1.00 0.00 0.00 
SPDBVc 1.00 0.00 0.00 1.00 0.00 0.00 0.80 1.00 0.00 0.00 0.00 1.00 
SPDBVc 0.00 0.00 1.00 0.00 0.00 1.00 0.00 0.00 1.00 0.00 0.00 1.00 
SPDBVc 0.00 0.00 1.00 0.80 1.00 0.00 1.00 0.00 0.00 1.00 0.00 0.00 
SPDBVc 1.00 0.00 0.00 1.00 0.00 0.00 0.40 1.00 0.00 0.00 0.20 1.00 
SPDBVc 0.00 1.00 0.80 1.00 0.80 0.00 1.00 0.80 0.00 0.60 1.00 0.00 
SPDBVc 0.80 1.00 0.00 0.00 1.00 0.00 0.00 0.80 1.00 0.00 0.00 1.00 
SPDBVc 0.00 0.40 1.00 0.00 0.40 1.00 0.00 1.00 0.40 0.00 0.60 1.00 
SPDBVc 0.60 1.00 0.00 1.00 0.00 0.00 1.00 0.00 0.00 1.00 0.00 0.00 
SPDBVc 1.00 0.00 0.00 1.00 0.00 0.00 0.00 1.00 0.40 1.00 0.60 0.00 
SPDBVc 1.00 0.00 0.00 1.00 0.00 0.00 1.00 0.00 0.00 1.00 0.00 0.00 
SPDBVc 1.00 0.80 0.00 1.00 0.60 0.00 1.00 0.60 0.00 1.00 0.00 0.00 
SPDBVc 1.00 0.00 0.00 1.00 0.00 0.00 1.00 0.00 0.00 0.20 1.00 0.00 
SPDBVc 0.00 0.00 1.00 0.00 1.00 0.20 1.00 0.00 0.00 1.00 0.00 0.00 
SPDBVc 1.00 0.00 0.00 1.00 0.00 0.00 0.00 1.00 0.80 0.00 0.00 1.00 
SPDBVc 0.00 0.00 1.00 0.00 0.00 1.00 0.00 0.00 1.00 0.00 0.00 1.00 
SPDBVc 0.00 1.00 0.60 1.00 0.20 0.00 1.00 0.00 0.00 0.60 1.00 0.00 
SPDBVc 0.00 1.00 0.40 0.00 1.00 0.40 0.00 0.00 1.00 0.00 0.00 1.00 
SPDBVc 0.00 0.00 1.00 0.00 0.00 1.00 0.00 0.00 1.00 0.00 1.00 0.80 
SPDBVc 0.00 1.00 0.40 1.00 0.80 0.00 1.00 0.00 0.00 1.00 0.60 0.00 
SPDBVc 1.00 0.00 0.00 1.00 0.00 0.00 0.20 1.00 0.00 0.00 1.00 0.80 
SPDBVc 1.00 0.00 0.00 0.00 0.00 1.00 0.00 0.00 1.00 0.00 1.00 0.60 
SPDBVc 0.80 1.00 0.00 0.00 0.00 1.00 1.00 0.00 0.00 1.00 0.00 0.00 
SPDBVc 1.00 0.00 0.00 1.00 0.00 0.00 1.00 0.00 0.00 1.00 0.80 0.00 
SPDBVc 1.00 0.00 0.00 1.00 0.00 0.00 1.00 0.00 0.00 1.00 0.00 0.00 
SPDBVc 1.00 0.00 0.00 0.60 1.00 0.00 1.00 0.80 0.00 1.00 0.80 0.00 
SPDBVc 0.00 0.60 1.00 0.00 0.40 1.00 0.00 0.80 1.00 1.00 0.60 0.00 
SPDBVc 0.00 1.00 0.20 0.00 1.00 0.40 0.00 0.40 1.00 0.00 1.00 0.20 
SPDBVc 0.00 0.00 1.00 0.00 0.00 1.00 0.00 0.00 1.00 0.00 0.00 1.00 
SPDBVc 0.00 0.00 1.00 0.00 0.00 1.00 0.00 0.00 1.00 0.00 0.00 1.00 
SPDBVc 0.00 0.00 1.00 0.00 0.00 1.00 0.40 1.00 0.00 1.00 0.00 0.00 
SPDBVc 0.60 1.00 0.00 0.00 0.60 1.00 0.00 0.00 1.00 0.00 0.00 1.00 
SPDBVc 0.00 0.00 1.00 0.00 0.00 1.00 0.00 0.00 1.00 0.00 1.00 1.00 
SPDBVc 1.00 0.20 0.00 1.00 0.60 0.00 1.00 0.00 0.00 1.00 0.00 0.00 
SPDBVc 1.00 0.00 0.00 0.80 1.00 0.00 1.00 0.80 0.00 1.00 0.00 0.00 
SPDBVc 1.00 0.80 0.00 1.00 1.00 0.00 1.00 0.80 0.00 1.00 0.80 0.00 
SPDBVc 0.00 0.00 1.00 0.00 0.00 1.00 0.00 0.00 1.00 0.00 0.00 1.00 
SPDBVc 0.00 0.00 1.00 0.00 1.00 0.20 0.00 1.00 0.20 1.00 0.00 0.00 
SPDBVc 1.00 0.00 0.00 1.00 0.00 0.00 1.00 0.00 0.00 1.00 0.00 0.00 
SPDBVc 1.00 0.00 0.00 1.00 0.00 0.00 1.00 0.00 0.00 1.00 0.00 0.00 
SPDBVc 1.00 0.00 0.00 1.00 0.60 0.00 1.00 0.60 0.00 1.00 0.60 0.00 
SPDBVc 0.00 0.00 1.00 
SPDBVC 1.00 0.60 0.00 1.00 0.60 0.00 1.00 0.60 0.00 0.00 0.40 1.00 
SPDBVC 0.00 0.80 1.00 0.00 0.40 1.00 0.60 1.00 0.00 1.00 0.60 0.00 
SPDBVC 0.00 1.00 0.60 0.00 1.00 1.00 0.00 1.00 0.20 0.00 0.00 1.00 
SPDBVC 0.00 0.00 1.00 0.00 0.00 1.00 0.00 0.20 1.00 0.00 1.00 0.20 
SPDBVC 0.00 0.00 1.00 0.00 0.00 1.00 0.00 1.00 0.80 0.00 0.40 1.00 
SPDBVC 0.00 0.00 1.00 0.00 0.00 1.00 0.00 0.00 1.00 0.00 0.00 1.00 
SPDBVC 0.00 0.00 1.00 0.40 1.00 0.00 1.00 0.00 0.00 1.00 0.00 0.00 
SPDBVC 1.00 0.00 0.00 1.00 0.00 0.00 0.80 1.00 0.00 0.00 0.00 1.00 
SPDBVC 0.00 0.00 1.00 0.00 0.00 1.00 0.00 0.00 1.00 0.00 0.00 1.00 
SPDBVC 0.00 0.00 1.00 0.80 1.00 0.00 1.00 0.00 0.00 1.00 0.00 0.00 
SPDBVC 1.00 0.00 0.00 1.00 0.00 0.00 0.40 1.00 0.00 0.00 0.20 1.00 
SPDBVC 0.00 1.00 0.80 1.00 0.80 0.00 1.00 0.80 0.00 0.60 1.00 0.00 
SPDBVC 0.80 1.00 0.00 0.00 1.00 0.00 0.00 0.80 1.00 0.00 0.00 1.00 
SPDBVC 0.00 0.40 1.00 0.00 0.40 1.00 0.00 1.00 0.40 0.00 0.60 1.00 
SPDBVC 0.60 1.00 0.00 1.00 0.00 0.00 1.00 0.00 0.00 1.00 0.00 0.00 
SPDBVC 1.00 0.00 0.00 1.00 0.00 0.00 0.00 1.00 0.40 1.00 0.60 0.00 
SPDBVC 1.00 0.00 0.00 1.00 0.00 0.00 1.00 0.00 0.00 1.00 0.00 0.00 
SPDBVC 1.00 0.80 0.00 1.00 0.60 0.00 1.00 0.60 0.00 1.00 0.00 0.00 
SPDBVC 1.00 0.00 0.00 1.00 0.00 0.00 1.00 0.00 0.00 0.20 1.00 0.00 
SPDBVC 0.00 0.00 1.00 0.00 1.00 0.20 1.00 0.00 0.00 1.00 0.00 0.00 
SPDBVC 1.00 0.00 0.00 1.00 0.00 0.00 0.00 1.00 0.80 0.00 0.00 1.00 
SPDBVC 0.00 0.00 1.00 0.00 0.00 1.00 0.00 0.00 1.00 0.00 0.00 1.00 
SPDBVC 0.00 1.00 0.60 1.00 0.20 0.00 1.00 0.00 0.00 0.60 1.00 0.00 
SPDBVC 0.00 1.00 0.40 0.00 1.00 0.40 0.00 0.00 1.00 0.00 0.00 1.00 
SPDBVC 0.00 0.00 1.00 0.00 0.00 1.00 0.00 0.00 1.00 0.00 1.00 0.80 
SPDBVC 0.00 1.00 0.40 1.00 0.80 0.00 1.00 0.00 0.00 1.00 0.60 0.00 
SPDBVC 1.00 0.00 0.00 1.00 0.00 0.00 0.20 1.00 0.00 0.00 1.00 0.80 
SPDBVC 1.00 0.00 0.00 0.00 0.00 1.00 0.00 0.00 1.00 0.00 1.00 0.60 
SPDBVC 0.80 1.00 0.00 0.00 0.00 1.00 1.00 0.00 0.00 1.00 0.00 0.00 
SPDBVC 1.00 0.00 0.00 1.00 0.00 0.00 1.00 0.00 0.00 1.00 0.80 0.00 
SPDBVC 1.00 0.00 0.00 1.00 0.00 0.00 1.00 0.00 0.00 1.00 0.00 0.00 
SPDBVC 1.00 0.00 0.00 0.60 1.00 0.00 1.00 0.80 0.00 1.00 0.80 0.00 
SPDBVC 0.00 0.60 1.00 0.00 0.40 1.00 0.00 0.80 1.00 1.00 0.60 0.00 
SPDBVC 0.00 1.00 0.20 0.00 1.00 0.40 0.00 0.40 1.00 0.00 1.00 0.20 
SPDBVC 0.00 0.00 1.00 0.00 0.00 1.00 0.00 0.00 1.00 0.00 0.00 1.00 
SPDBVC 0.00 0.00 1.00 0.00 0.00 1.00 0.00 0.00 1.00 0.00 0.00 1.00 
SPDBVC 0.00 0.00 1.00 0.00 0.00 1.00 0.40 1.00 0.00 1.00 0.00 0.00 
SPDBVC 0.60 1.00 0.00 0.00 0.60 1.00 0.00 0.00 1.00 0.00 0.00 1.00 
SPDBVC 0.00 0.00 1.00 0.00 0.00 1.00 0.00 0.00 1.00 0.00 1.00 1.00 
SPDBVC 1.00 0.20 0.00 1.00 0.60 0.00 1.00 0.00 0.00 1.00 0.00 0.00 
SPDBVC 1.00 0.00 0.00 0.80 1.00 0.00 1.00 0.80 0.00 1.00 0.00 0.00 
SPDBVC 1.00 0.80 0.00 1.00 1.00 0.00 1.00 0.80 0.00 1.00 0.80 0.00 
SPDBVC 0.00 0.00 1.00 0.00 0.00 1.00 0.00 0.00 1.00 0.00 0.00 1.00 
SPDBVC 0.00 0.00 1.00 0.00 1.00 0.20 0.00 1.00 0.20 1.00 0.00 0.00 
SPDBVC 1.00 0.00 0.00 1.00 0.00 0.00 1.00 0.00 0.00 1.00 0.00 0.00 
SPDBVC 1.00 0.00 0.00 1.00 0.00 0.00 1.00 0.00 0.00 1.00 0.00 0.00 
SPDBVC 1.00 0.00 0.00 1.00 0.60 0.00 1.00 0.60 0.00 1.00 0.60 0.00 
SPDBVC 1.00 0.60 0.00 
SPDBVl 1.00 0.00 1.00 1.00 0.00 1.00 1.00 0.00 1.00 1.00 0.00 1.00 
SPDBVl 1.00 0.00 1.00 1.00 0.00 1.00 1.00 0.00 1.00 1.00 0.00 1.00 
SPDBVl 1.00 0.00 1.00 1.00 0.00 1.00 1.00 0.00 1.00 1.00 0.00 1.00 
SPDBVl 1.00 0.00 1.00 1.00 0.00 1.00 1.00 0.00 1.00 1.00 0.00 1.00 
SPDBVl 1.00 0.00 1.00 1.00 0.00 1.00 1.00 0.00 1.00 1.00 0.00 1.00 
SPDBVl 1.00 0.00 1.00 1.00 0.00 1.00 1.00 0.00 1.00 1.00 0.00 1.00 
SPDBVl 1.00 0.00 1.00 1.00 0.00 1.00 1.00 0.00 1.00 1.00 0.00 1.00 
SPDBVl 1.00 0.00 1.00 1.00 0.00 1.00 1.00 0.00 1.00 1.00 0.00 1.00 
SPDBVl 1.00 0.00 1.00 1.00 0.00 1.00 1.00 0.00 1.00 1.00 0.00 1.00 
SPDBVl 1.00 0.00 1.00 1.00 0.00 1.00 1.00 0.00 1.00 1.00 0.00 1.00 
SPDBVl 1.00 0.00 1.00 1.00 0.00 1.00 1.00 0.00 1.00 1.00 0.00 1.00 
SPDBVl 1.00 0.00 1.00 1.00 0.00 1.00 1.00 0.00 1.00 1.00 0.00 1.00 
SPDBVl 1.00 0.00 1.00 1.00 0.00 1.00 1.00 0.00 1.00 1.00 0.00 1.00 
SPDBVl 1.00 0.00 1.00 1.00 0.00 1.00 1.00 0.00 1.00 1.00 0.00 1.00 
SPDBVl 1.00 0.00 1.00 1.00 0.00 1.00 1.00 0.00 1.00 1.00 0.00 1.00 
SPDBVl 1.00 0.00 1.00 1.00 0.00 1.00 1.00 0.00 1.00 1.00 0.00 1.00 
SPDBVl 1.00 0.00 1.00 1.00 0.00 1.00 1.00 0.00 1.00 1.00 0.00 1.00 
SPDBVl 1.00 0.00 1.00 1.00 0.00 1.00 1.00 0.00 1.00 1.00 0.00 1.00 
SPDBVl 1.00 0.00 1.00 1.00 0.00 1.00 1.00 0.00 1.00 1.00 0.00 1.00 
SPDBVl 1.00 0.00 1.00 1.00 0.00 1.00 1.00 0.00 1.00 1.00 0.00 1.00 
SPDBVl 1.00 0.00 1.00 1.00 0.00 1.00 1.00 0.00 1.00 1.00 0.00 1.00 
SPDBVl 1.00 0.00 1.00 1.00 0.00 1.00 1.00 0.00 1.00 1.00 0.00 1.00 
SPDBVl 1.00 0.00 1.00 1.00 0.00 1.00 1.00 0.00 1.00 1.00 0.00 1.00 
SPDBVl 1.00 0.00 1.00 1.00 0.00 1.00 1.00 0.00 1.00 1.00 0.00 1.00 
SPDBVl 1.00 0.00 1.00 1.00 0.00 1.00 1.00 0.00 1.00 1.00 0.00 1.00 
SPDBVl 1.00 0.00 1.00 1.00 0.00 1.00 1.00 0.00 1.00 1.00 0.00 1.00 
SPDBVl 1.00 0.00 1.00 1.00 0.00 1.00 1.00 0.00 1.00 1.00 0.00 1.00 
SPDBVl 1.00 0.00 1.00 1.00 0.00 1.00 1.00 0.00 1.00 1.00 0.00 1.00 
SPDBVl 1.00 0.00 1.00 1.00 0.00 1.00 1.00 0.00 1.00 1.00 0.00 1.00 
SPDBVl 1.00 0.00 1.00 1.00 0.00 1.00 1.00 0.00 1.00 1.00 0.00 1.00 
SPDBVl 1.00 0.00 1.00 1.00 0.00 1.00 1.00 0.00 1.00 1.00 0.00 1.00 
SPDBVl 1.00 0.00 1.00 1.00 0.00 1.00 1.00 0.00 1.00 1.00 0.00 1.00 
SPDBVl 1.00 0.00 1.00 1.00 0.00 1.00 1.00 0.00 1.00 1.00 0.00 1.00 
SPDBVl 1.00 0.00 1.00 1.00 0.00 1.00 1.00 0.00 1.00 1.00 0.00 1.00 
SPDBVl 1.00 0.00 1.00 1.00 0.00 1.00 1.00 0.00 1.00 1.00 0.00 1.00 
SPDBVl 1.00 0.00 1.00 1.00 0.00 1.00 1.00 0.00 1.00 1.00 0.00 1.00 
SPDBVl 1.00 0.00 1.00 1.00 0.00 1.00 1.00 0.00 1.00 1.00 0.00 1.00 
SPDBVl 1.00 0.00 1.00 1.00 0.00 1.00 1.00 0.00 1.00 1.00 0.00 1.00 
SPDBVl 1.00 0.00 1.00 1.00 0.00 1.00 1.00 0.00 1.00 1.00 0.00 1.00 
SPDBVl 1.00 0.00 1.00 1.00 0.00 1.00 1.00 0.00 1.00 1.00 0.00 1.00 
SPDBVl 1.00 0.00 1.00 1.00 0.00 1.00 1.00 0.00 1.00 1.00 0.00 1.00 
SPDBVl 1.00 0.00 1.00 1.00 0.00 1.00 1.00 0.00 1.00 1.00 0.00 1.00 
SPDBVl 1.00 0.00 1.00 1.00 0.00 1.00 1.00 0.00 1.00 1.00 0.00 1.00 
SPDBVl 1.00 0.00 1.00 1.00 0.00 1.00 1.00 0.00 1.00 1.00 0.00 1.00 
SPDBVl 1.00 0.00 1.00 1.00 0.00 1.00 1.00 0.00 1.00 1.00 0.00 1.00 
SPDBVl 1.00 0.00 1.00 1.00 0.00 1.00 1.00 0.00 1.00 1.00 0.00 1.00 
SPDBVl 1.00 0.00 1.00 1.00 0.00 1.00 1.00 0.00 1.00 1.00 0.00 1.00 
SPDBVl 1.00 0.00 1.00 
SPDBVb 0.00 0.00 0.00
END
